# Supplementary material for: Streamline Protocol for Arabidopsis Apoplastic Fluid Isolation Enables a Detailed Proteomic View of the Plant Extracellular Space
Source: Plant Direct. 2025 Jul 2;9(7):e70087. doi: 10.1002/pld3.70087 (PMC12222183; doi:10.1002/pld3.70087)
Supplement: Supplementary file 2 — Dataset S1. List of total proteins detected in apoplast fluid (APF) from all three VIC methods. Dataset S2. List of proteins identified using Method 1 and their normalized abundances. Dataset S3. List of proteins identified using Method 2 and their normalized abundances. Dataset S4. List of proteins identified using Method 3 and their normalized abundances. Dataset S5. List of consensus proteins in apoplast fluid (APF) common to all three VIC methods. [file PLD3-9-e70087-s002.xlsx]

## Sheet: Dataset 1
Supplementary Dataset 1. List of total proteins detected in apoplast fluid (APF) from all three methods.
Checked	Protein FDR Confidence: Combined	Master	Accession	Description	Exp. q-value: Combined	Contaminant	Sum PEP Score	Coverage [%]	# Peptides	# PSMs	# Unique Peptides	# AAs	MW [kDa]	calc. pI	Score Sequest HT: Sequest HT	# Peptides (by Search Engine): Sequest HT	# Razor Peptides	Abundance: F1: Sample, APF-M1, 1, 1	Abundance: F2: Sample, APF-M1, 1, 2	Abundance: F3: Sample, APF-M1, 2, 1	Abundance: F4: Sample, APF-M1, 2, 2	Abundance: F5: Sample, APF-M1, 3, 1	Abundance: F6: Sample, APF-M1, 3, 2	Abundance: F7: Sample, APF-M2, 1, 1	Abundance: F8: Sample, APF-M2, 1, 2	Abundance: F9: Sample, APF-M2, 2, 1	Abundance: F10: Sample, APF-M2, 2, 2	Abundance: F11: Sample, APF-M2, 3, 1	Abundance: F12: Sample, APF-M2, 3, 2	Abundance: F13: Sample, APF-M3, 1, 1	Abundance: F14: Sample, APF-M3, 1, 2	Abundance: F15: Sample, APF-M3, 2, 1	Abundance: F16: Sample, APF-M3, 2, 2	Abundance: F17: Sample, APF-M3, 3, 1
FALSE	High	Master Protein	AT1G01050.2	pyrophosphorylase 1	0	FALSE	98.892	50	7	45	4	212	24.5	6.09	145.36	7	3	1.68927e+08	117353012	1.49208e+08	164690648	1.4518e+08	107882355	307938216	334725962	488391834	4.83033e+08	3.21379e+08	321270580	2.78848e+08	304299001	2.34118e+08	2.29675e+08	2.18972e+08
FALSE	High	Master Protein	AT1G01080.2	no full name available	0	FALSE	12.446	10	2	5	2	294	32.7	8.9	16.93	2	0		9210451	14038107	6.3812e+06	23937982	20582152	52459978	36212718	57057840	55328984	29410403	3.76923e+07	22878967	7.0467e+06	12072317	5.50092e+06	17814036
FALSE	High	Master Protein	AT1G01090.1	pyruvate dehydrogenase E1 alpha	0	FALSE	182.599	39	13	128	13	428	47.1	7.49	468.01	13	0	563019100	5.69641e+08	5.91879e+08	5.7522e+08	1.24459e+09	1.1453e+09	8.45839e+08	9.43934e+08	1.10946e+09	1183103328	8.07066e+08	814011284	567104968	5.69531e+08	4.82672e+08	499864475	541783327
FALSE	High	Master Protein	AT1G01320.1	FLOURY ENDOSPERM LIKE 2, REDUCED CHLOROPLAST COVERAGE	0	FALSE	14.177	1	2	2	1	1797	198.7	6.33	5.83	2	0	31798178	17378534	17114326	2.3369e+06	4.33156e+06	15688084						11497381	24353754	24268024	24728796	29015648	29622460
FALSE	High	Master Protein	AT1G01790.2	K+ EFFLUX ANTIPORTER 1, K+ efflux antiporter 1	0	FALSE	7.089	1	1	1	1	1193	128	5.34	2.86	1	0							20054070	20577786	20120920	32254978	26993792	16319060		6.19731e+06
FALSE	High	Master Protein	AT1G01800.1	no full name available	0	FALSE	51.426	23	6	32	5	295	31.6	5.39	103.36	6	1	94058796	64424194	7.75575e+07	105303814	108244420	80865456	131170520	142566320	215196492	198372568	173917030	175150087	68865585	8.20595e+07	4.43985e+07	6.76064e+07	7.04355e+07
FALSE	High	Master Protein	AT1G01940.1	no full name available	0	FALSE	4.284	9	1	4	1	160	17.5	8.29	6.68	1	0	2.96614e+06	1.88338e+06	1.96482e+06	2.11895e+06	3641536	3.12548e+06	4849768	5.49184e+06	16746971	15378444	4576701	6591799				5.21677e+06
FALSE	High	Master Protein	AT1G02130.1	ARABIDOPSIS THALIANA RESPONSIVE TO ABSCISIC ACID 1B, RAB D2A, ARABIDOPSIS THALIANA RAB D2A, RAS 5, ARABIDOPSIS RAS 5	0	FALSE	29.013	27	6	43	1	203	22.6	5.16	97.74	6	0	13330523	15434244	9873918	9271568	8751961	7.56963e+06	24562382	30485852	15892855	23173614	17639846	19645078	6589960	6.20367e+06	5181625	5298201
FALSE	High	Master Protein	AT1G02305.1		0	FALSE	11.983	7	2	9	2	362	40	6.9	11.75	2	0		572181		439200	358096	1.32299e+06	910509	9.80397e+06	1.31439e+07	2.5944e+06	1.10014e+07	1.06356e+07	829957	1.72304e+06	8.66254e+06	1.45179e+06	4.37473e+06
FALSE	High	Master Protein	AT1G02335.1	PLASMODESMAL GERMIN-LIKE PROTEIN 2, germin-like protein subfamily 2 member 2 precursor	0	FALSE	55.249	21	4	75	2	219	23.4	8.56	276.81	4	2	561344624	592669708	471064380	492999298	275691532	298649348	8.95241e+08	1.02381e+09	1133374956	1.12633e+09	1084801350	1167805326	4.79328e+08	498696004	507154675	483237645	549080097
FALSE	High	Master Protein	AT1G02360.3	no full name available	0	FALSE	76.504	25	6	88	6	324	36.3	9.11	328.48	6	0	343314960	3.63577e+08	432370220	446595456	355477580	357804000	514534016	5.34219e+08	511723474	557195058	396150984	398690392	1.34474e+09	1434249764	1094124074	1074342418	1100183516
FALSE	High	Master Protein	AT1G02500.1	S-adenosylmethionine synthetase 1, S-ADENOSYLMETHIONINE SYNTHETASE-1	0	FALSE	226.369	39	15	150	4	393	43.1	5.82	462.09	15	2	87984510	88107982	114289500	1.1732e+08	113145646	125750144	2.54255e+08	302582232	371856708	398453457	270800852	2.73246e+08	1.67803e+08	177244715	184516210	189282306	221905073
FALSE	High	Master Protein	AT1G02560.1	NUCLEAR CLPP 5, NUCLEAR-ENCODED CLPP 1, nuclear encoded CLP protease 5	0	FALSE	83.02	31	6	46	6	298	32.3	8.24	140.83	6	0	74318212	108026310	105846490	127258704	116997838	172319416	402444552	535495396	537360148	704107975	486424375	533888833	156304877	211864796	224162392	246183880	260158330
FALSE	High	Master Protein	AT1G02780.1	embryo defective 2386	0	FALSE	46.341	17	4	28	4	214	24.6	11.36	64.7	4	0	36440124	3.25316e+07	13865669	18145681	33887859	44590782	97896695	1.12264e+08	118531690	1.53189e+08	59958493	4.53183e+07	6543590	1.32784e+07	2.34032e+06	1.09599e+07	1.76376e+07
FALSE	High	Master Protein	AT1G02880.6	thiamin pyrophosphokinase1	0	FALSE	15.2	7	1	9	1	273	30.6	5.76	30.94	1	0	8.13129e+06	6.53058e+06	12290879		10539207	12037895	14094523		11199914	13752334	9143110				10702070		10000685
FALSE	High	Master Protein	AT1G02920.1	GLUTATHIONE S-TRANSFERASE 11, glutathione S-transferase 7, ARABIDOPSIS GLUTATHIONE S-TRANSFERASE 11	0	FALSE	251.339	81	17	189	11	209	23.6	6.62	499.65	17	7	1.07127e+09	1.07897e+09	8.19508e+08	8.0256e+08	9.01481e+08	9.95219e+08	2.45572e+09	2.66724e+09	4.40657e+09	4.45196e+09	2.58195e+09	2.64006e+09	9.49257e+08	1095427722	9.66865e+08	8.83276e+08	1120606945
FALSE	High	Master Protein	AT1G02930.1	EARLY RESPONSIVE TO DEHYDRATION 11, ARABIDOPSIS GLUTATHIONE S-TRANSFERASE 1, ARABIDOPSIS THALIANA GLUATIONE S-TRANSFERASE F3, glutathione S-transferase 6, GLUTATHIONE S-TRANSFERASE 1, GLUTATHIONE S-TRANSFERASE	0	FALSE	218.408	83	14	147	8	208	23.5	6.23	395.95	14	0	607125640	620394276	674553856	701162204	865979032	836555136	6.93609e+08	7.36386e+08	1390560314	1405395469	7.66494e+08	6.70087e+08	170698596	180125690	323826707	383298238	3.97253e+08
FALSE	High	Master Protein	AT1G03090.2		0	FALSE	5.652	2	1	1	1	734	80.4	6.9	3.11	1	0	9780662	9375783	6.12063e+06	6187876	13534432	14921797	9108865	5.50428e+06		12809799	8492103	10058307	5.79784e+06	3.55558e+06	3.72055e+06	3.74683e+06	6397496
FALSE	High	Master Protein	AT1G03220.1	secreted aspartic protease 2	0	FALSE	133.306	29	11	137	11	433	45.7	8.66	399.19	11	0	510471044	5.09529e+08	6.71122e+08	6.4793e+08	636636117	5.74431e+08	1831788394	2053516651	2469038108	2493947226	1.97941e+09	1924721623	1.354e+09	1445223081	1313207700	1324375903	1436772211
FALSE	High	Master Protein	AT1G03310.2	debranching enzyme 1, BRANCHING ENZYME 2, ARABIDOPSIS THALIANA ISOAMYLASE 2	0	FALSE	8.873	1	1	1	1	882	98.8	5.92	2.21	1	0					8453272		4400493		4206738								5.55353e+06
FALSE	High	Master Protein	AT1G03330.1	SM-like 2	0	FALSE	10.265	28	2	4	2	93	10.7	7.44	11.72	2	0	9177252	11916071	14520048	7909372			16698813	17965796	27777692	23151870	14889131	17488172	3.72128e+06		7812653	8715366	8961247
FALSE	High	Master Protein	AT1G03400.2	no full name available	0	FALSE	5.074	3	1	3	1	379	42.4	6.52	7.23	1	0	7925639	6.13199e+06		6.89379e+06	10376697	12913843	8701740	13968741	15885770	17004398	12547280	14353337	6175260	5.0051e+06
FALSE	High	Master Protein	AT1G03475.1	LESION INITIATION 2	0	FALSE	249.48	51	18	270	18	386	43.8	6.7	802.43	18	0	8.11883e+09	8.48084e+09	5.883e+09	6278159361	8.52024e+09	8.43417e+09	5012582156	7739982637	4362069027	4421370040	4.62908e+09	4.67449e+09	3395637172	3.55076e+09	2389224958	3016631281	3.41428e+09
FALSE	High	Master Protein	AT1G03600.1		0	FALSE	10.268	7	1	6	1	174	18.8	9.88	15.52	1	0	8275434496	8782354432	8887027712	8804672512	21407731712	22276343808	7646865920	8037554176	7649750016	7840960512	6846511104	6877268992	3800851712	3892011520	2952842752	3099804672	3611248896
FALSE	High	Master Protein	AT1G03680.1	thioredoxin M-type 1, THIOREDOXIN M-TYPE 1, ARABIDOPSIS THIOREDOXIN M-TYPE 1	0	FALSE	128.092	44	8	176	8	179	19.7	8.95	577.62	8	0	2156996617	2.36039e+09	2.68266e+09	2.85197e+09	2639202663	2.83529e+09	5564820303	6401525743	7621133279	7976946102	5881486328	6.40241e+09	3576347432	3935263500	3623345652	3795076636	3758311473
FALSE	High	Master Protein	AT1G03870.1	FASCICLIN-like arabinoogalactan 9	0	FALSE	59.057	19	3	56	2	247	26.1	8.88	215.36	3	0	384679602	335987666	382897076	275877270	403680430	242508000	1.37034e+08	177292496	207209668	211051096	188694545	186760921	218723618	214326112	288489924	325040576	326424110
FALSE	High	Master Protein	AT1G03900.1	ATP-binding cassette I18, non-intrinsic ABC protein 4	0.007	FALSE	2.485	5	1	1	1	272	29.8	6.43	0	1	0	22732016	28846508	12941797	12702081	22713532	22482092	35106576	40279384	47078696	47904952	38633720	40372412	23901040	27059148	14112347	12093224	13013108
FALSE	High	Master Protein	AT1G04270.1	cytosolic ribosomal protein S15	0	FALSE	48.692	34	3	29	3	152	17.1	10.35	112.32	3	0	49808450	44147989	4.574e+07	5.15342e+07	6.42477e+07	43648169	138235221	1.42325e+08	165761132	159143437	1.14808e+08	112952362	56015214	47439756	5.84358e+07	4.72697e+07	4.88315e+07
FALSE	High	Master Protein	AT1G04410.1	cytosolic-NAD-dependent malate dehydrogenase 1	0	FALSE	400.957	65	19	362	9	332	35.5	6.55	1302.37	19	13	6169393016	6.20041e+09	6.36511e+09	6.76514e+09	8.40431e+09	8.30776e+09	1.23034e+10	1.30034e+10	16075181042	1.6676e+10	1.16312e+10	1.16934e+10	7.43107e+09	8.01074e+09	7.24329e+09	7.4964e+09	7960389600
FALSE	High	Master Protein	AT1G04420.1	no full name available	0	FALSE	255.584	44	17	169	17	412	46.4	8.53	589.87	17	0	1139596942	1135770590	1.2634e+09	1.29369e+09	1.70556e+09	1.78972e+09	4379462326	4791912660	9620191945	9.10251e+09	6.92512e+09	7136282184	2.72409e+09	2893940698	3.29404e+09	3348028091	3756940814
FALSE	High	Master Protein	AT1G04520.1	plasmodesmata-located protein 2	0	FALSE	32.537	14	3	29	2	307	32.7	8	89.74	3	1	2.41301e+06	6.09642e+06	1.98491e+06	1.72753e+06	1840058	2.36454e+06	2.52463e+07	3.59201e+07	4.08832e+07	35496534	2.09419e+07	1.96845e+07	65084841	62788331	6.88677e+07	57232995	7.55405e+07
FALSE	High	Master Protein	AT1G04640.2	lipoyltransferase 2	0	FALSE	14.672	8	1	1	1	235	26.4	7.01	4.83	1	0	3761679						9561973	15787340	15747482	19233474	7443757	6.24404e+06	8010220
FALSE	High	Master Protein	AT1G04690.1	potassium channel beta subunit 1	0	FALSE	41.851	24	6	27	6	328	36.5	7.42	67.37	6	0	133049396	1.45364e+08	124570125	111367508	190580482	160376044	188104722	1.4403e+08	290414713	243990085	120542731	120018261	8.26064e+07	78962831	90715542	74182800	1.01743e+08
FALSE	High	Master Protein	AT1G04800.1	no full name available	0	FALSE	15.2	8	1	13	1	200	18	7.62	44.48	1	0	11866857	12914714	7686926	8676738	10859148	10825391	9967387	10449507	16761430	13610065	7.9824e+06	8966430	14253386	12087150	12755548	9676056	13725249
FALSE	High	Master Protein	AT1G04820.1	TORTIFOLIA 2, tubulin alpha-4 chain	0	FALSE	214.579	53	15	113	6	450	49.5	5.06	368.18	15	8	739570327	747164997	711859078	720592979	552278884	589844100	902507119	977005365	1.35813e+09	1411718347	1039001646	1093398059	257454790	245000443	1.55456e+08	177131876	2.1137e+08
FALSE	High	Master Protein	AT1G04850.1	no full name available	0	FALSE	20.038	5	2	10	2	413	46.6	6.18	27.59	2	0	19915490	20372968	16378182	14353281	28054488		22485328	35509708	19441636	2.39799e+07	17238236	1.95135e+07	23341008	26087784	19702630	15491705	17882014
FALSE	High	Master Protein	AT1G05010.1	ethylene forming enzyme, ethylene-forming enzyme	0	FALSE	82.993	24	6	63	5	323	36.7	5.36	220.53	6	0	171177978	210501485	155961483	191349974	173550253	190070887	274636312	287491899	362742024	408643656	256865876	234166794	125656499	120870440	100862173	1.1716e+08	124970257
FALSE	High	Master Protein	AT1G05190.1	embryo defective 2394	0	FALSE	9.433	9	2	5	2	223	24.7	9.89	13.47	2	0	2.55296e+06	6295982	1.54416e+06	3.34842e+06		5153144	1.84418e+07	1.88577e+07	1.81083e+07	1.23329e+07	1.4202e+07	25440623	6.8494e+06	2.05792e+06	4.63939e+06	4.92268e+06	3.52917e+06
FALSE	High	Master Protein	AT1G05260.1	RARE COLD INDUCIBLE GENE 3, PEROXIDASE 3	0	FALSE	131.232	42	10	108	9	326	34.9	8.4	289.54	10	1	2.69123e+08	2.80615e+08	3.20371e+08	3.12425e+08	313086351	3.20293e+08	1.2244e+09	1359203470	1.22103e+09	1138586965	1.49629e+09	1.50859e+09	6.04997e+08	6.26657e+08	5.42063e+08	5.07311e+08	5.98842e+08
FALSE	High	Master Protein	AT1G05350.1	no full name available	0	FALSE	41.51	18	6	12	6	431	47	4.69	25.12	6	0	14474925	21748226	27371987	18275770	38369678	36188276	3.45242e+07	5.95853e+07	7.44887e+07	8.27008e+07	5.04732e+07	45707963	21262321	1.99154e+07	1.62019e+07	17926683	1.65056e+07
FALSE	High	Master Protein	AT1G05560.1	UDP-GLUCOSE TRANSFERASE 1, UDP-glucosyltransferase 75B1	0	FALSE	20.951	12	4	8	3	469	52.8	5.69	22.07	4	0	3.9946e+06		10826050	14874860	6.436e+06	8655339	22713992	30418378	38335314	53528968	47261419	47303203	20753191	18904979	29043844	29690749	28515401
FALSE	High	Master Protein	AT1G05620.1	uridine-ribohydrolase 2, nucleoside hydrolase 2	0	FALSE	5.112	5	1	1	1	322	34.6	5.21	2.73	1	0		1.98378e+06	1.17854e+06		1.62295e+06	2.24079e+06		2.76166e+06	2.66939e+06	3508874	2.07382e+06	1.81598e+06
FALSE	High	Master Protein	AT1G05840.1	no full name available	0	FALSE	57.618	13	6	38	6	485	53.3	6.14	81.67	6	0	1.71646e+06	6.27583e+07	3.81842e+07	6.87905e+07	21297402	31910248	3.68066e+07	41071653	2.48834e+07	3.12879e+07	2.75098e+07	3.11761e+07	113331449	135113964	1.12733e+08	1.11622e+08	1.20402e+08
FALSE	High	Master Protein	AT1G05850.2	CHITINASE-LIKE PROTEIN 1, POM-POM1, ECTOPIC ROOT HAIR 2, SENSITIVE TO HOT TEMPERATURES 2, ECTOPIC DEPOSITION OF LIGNIN IN PITH, ECTOPIC DEPOSITION OF LIGNIN IN PITH 1, ECTOPIC ROOT HAIR 1	0	FALSE	30.109	14	3	10	3	321	35.6	7.56	27.13	3	0							4374736	3.36479e+06	7391103	5.48079e+06	3.65161e+06	3714546	20328759	16384653	20591261	20482864	22880525
FALSE	High	Master Protein	AT1G06000.1		0	FALSE	51.593	19	6	42	6	435	48.1	6.18	99.22	6	0	9.09576e+07	100234890	128651128	129805068	230829558	259381352	237218684	245770506	573451588	328755506	4.35396e+08	229622890	174076426	536042673	4.54028e+08	479590208	545994571
FALSE	High	Master Protein	AT1G06130.1	glyoxalase 2-4	0	FALSE	22.219	11	3	14	3	331	36.6	8.12	31.19	3	0	4.38074e+07	4.43508e+07	57362909	61567299	50781503	70848051	78924364	83416294	90547794	87650046	71487599	63211544	64428000	70326349	51244570	6.61897e+07	38798844
FALSE	High	Master Protein	AT1G06290.1	acyl-CoA oxidase 3	0	FALSE	42.15	13	8	47	8	675	75.6	7.99	58.86	8	0	1.12072e+08	1.06413e+08	9.79408e+07	1.00175e+08	1.26326e+08	1.33218e+08	1.48489e+08	1.50573e+08	2.62132e+08	191097549	1.44601e+08	1.78615e+08	9.86249e+07	1.4351e+08	115069322	1.13463e+08	119458546
FALSE	High	Master Protein	AT1G06550.1	no full name available	0	FALSE	17.615	9	2	2	2	387	43.2	5.55	4.65	2	0							10558735	9003528		4.52202e+06	10926843
FALSE	High	Master Protein	AT1G06570.1	4-hydroxyphenylpyruvate dioxygenase, phytoene desaturation 1	0	FALSE	20.75	9	3	9	3	445	48.8	5.72	19.73	3	0	18217686	21909494	1.78359e+07	2.58907e+07	2.48192e+07	26929132	219433742	2.737e+08	3.74173e+08	3.86863e+08	2.84077e+08	289424660	1.10005e+08	100245760	107679040	1.11942e+08	1.23347e+08
FALSE	High	Master Protein	AT1G06650.2	no full name available	0	FALSE	33.433	15	4	11	4	369	42	6.67	28.92	4	0	2.15387e+07	3.57411e+07	35972221	3.2501e+07	1.77939e+07	18357950	3.7281e+07	41123188	72649645	40690508	32220923	31690544	7.10785e+06	13320155	14007206	1.80589e+07	13526730
FALSE	High	Master Protein	AT1G06680.1	OXYGEN-EVOLVING ENHANCER PROTEIN 2, PHOTOSYSTEM II SUBUNIT P, photosystem II subunit P-1, OXYGEN EVOLVING COMPLEX SUBUNIT 23 KDA	0	FALSE	240.603	40	10	277	8	263	28.1	7.39	973.79	10	2	6491581504	6033687956	5.68238e+09	5.91869e+09	4.06898e+09	4294038622	1.50599e+10	15684781711	2.36376e+10	2.33345e+10	1.67512e+10	1.70844e+10	6.65038e+09	7056581094	6370138218	7039814163	7.49039e+09
FALSE	High	Master Protein	AT1G07040.1	no full name available	0	FALSE	16.416	7	2	11	2	371	40.6	8.78	20.6	2	0	28048634	32400736	19515946	20917966	25615362	35341484	39296688	35709124	74618000	64245590	42152032	64822692			17914392	15603141	18692062
FALSE	High	Master Protein	AT1G07080.1	no full name available	0	FALSE	77.64	32	5	46	5	265	29.7	6.51	85.09	5	0	3333407	6.83762e+06	10368958	1.19106e+07	1.90152e+06	2406071	268936854	2.90082e+08	4.79163e+08	4.84533e+08	3.17803e+08	2.95857e+08	132209772	144785361	223386437	197425271	191009244
FALSE	High	Master Protein	AT1G07110.1	"fructose-2,6-bisphosphatase"	0	FALSE	37.014	8	5	18	5	744	82.5	6.29	28.92	5	0	1.59328e+07	19301622	4768729	1.88421e+07	3.48268e+07	35887196	2.10592e+07	2.2087e+07	19602037	2.54897e+07	1.8039e+07	2.07736e+07	8476118	8.19688e+06	6.07116e+06	7835607	7.19349e+06
FALSE	High	Master Protein	AT1G07140.1		0	FALSE	95.74	53	7	50	6	228	25.6	4.94	169.44	7	1	1.75295e+08	1.74575e+08	1.86204e+08	1.71469e+08	1.01174e+08	109957511	174829185	2.06068e+08	2.57298e+08	2.37509e+08	1.68083e+08	1.84035e+08	8.62382e+07	7.68489e+07	7.17192e+07	6.62463e+07	9.24463e+07
FALSE	High	Master Protein	AT1G07240.1	UDP-glucosyl transferase 71C5	0	FALSE	11.24	4	2	5	2	480	52.6	5.34	5.58	2	0	14866329	14988714	16034146	12095804	20419796	24787852		16128035	25966840	23873944	24413426	27331088	9117916		13653029	16033695	14214269
FALSE	High	Master Protein	AT1G07250.1	UDP-glucosyl transferase 71C4	0	FALSE	27.554	10	4	27	3	479	52.8	5.86	30.05	4	0	36945418	41587234	31180047	32224139	24494124	18944944	19256114	21595812	15601561	2.93745e+07	30061038	38493556	11775856	11046907		7.95988e+06
FALSE	High	Master Protein	AT1G07280.3	no full name available	0.003	FALSE	3.452	3	1	5	1	552	61.7	5.43	0	1	0	310629	896436	927004	956910	768417	666645	1.86315e+06	1.4148e+06	3.78193e+06	4.40942e+06	2609360	2.09769e+06	376219		544148	712624	584746
FALSE	High	Master Protein	AT1G07320.1	plastid ribosomal protein L4, ribosomal protein L4, EMBRYO DEFECTIVE 2784	0	FALSE	44.382	18	4	13	4	282	30.5	8.94	35.97	4	0	40171553	4.99405e+07	32626569	39603455	30105364	40335684	409737312	78756738	91642168	91193396	417890862	426147238	1.43428e+07	10792814	1.77906e+07	12682627	1.60042e+07
FALSE	High	Master Protein	AT1G07440.1	no full name available	0	FALSE	18.619	14	3	6	2	266	28.3	6.98	16.94	3	0							9313254	19163448	46129174	34706231	29028691	28927148
FALSE	High	Master Protein	AT1G07480.3	no full name available	0	FALSE	6.114	3	1	1	1	381	42.1	4.46	2.51	1	0
FALSE	High	Master Protein	AT1G07700.3	no full name available	0	FALSE	30.657	12	2	15	2	217	24.7	5.45	67.04	2	0	9820259	8843113	5994211	6.39756e+06	7537342	5798503	40402293	41599454	49517170	58656316	34827126	30627149	10837430	10598600	1.91648e+07	18377318	11400740
FALSE	High	Master Protein	AT1G07750.1	no full name available	0	FALSE	76.992	35	8	56	8	356	38.3	6.18	160.7	8	0	1.76543e+08	1.72313e+08	180855500	164668690	3.1143e+08	2.70115e+08	2.80985e+08	276413575	318170911	273168462	2.86056e+08	233093296	1.30064e+08	139873092	136409732	133106412	160213665
FALSE	High	Master Protein	AT1G07770.3	ribosomal protein S15A	0	FALSE	27.844	29	4	41	4	130	14.8	9.89	117.59	4	0	1.8041e+08	200206168	144423983	156371523	185269975	1.85808e+08	415751360	457776160	524478392	507684400	297194256	280523504	98216543	99238676	93763550	85709262	8.60013e+07
FALSE	High	Master Protein	AT1G07880.2		0	FALSE	6.316	5	2	15	1	363	42.2	5.19	13.38	2	0	80725864	92839664	37711304	44580732	23184262	23311452	18477794	22504868	18268256	21712718	19465578	26577328	23106386	27956210	18898126	16197861	19065346
FALSE	High	Master Protein	AT1G07890.1	ascorbate peroxidase 1, maternal effect embryo arrest 6	0	FALSE	306.829	81	17	238	16	250	27.5	6.13	769.05	17	1	6.70622e+08	642501784	894120764	8.48585e+08	687877838	7.61814e+08	2530261711	2373700079	3.13526e+09	3.21624e+09	2.16392e+09	2.14561e+09	1.16026e+09	1215652454	1.22412e+09	1149056899	1.25773e+09
FALSE	High	Master Protein	AT1G07940.4		0	FALSE	208.315	44	14	197	14	449	49.5	9.11	639.77	14	0	2081254160	2.1985e+09	1.9072e+09	2075201441	2.38239e+09	2484281080	3.28665e+09	3.5762e+09	4850240060	4940601025	3.103e+09	3209884403	1947589666	2063358676	1948461537	1908861995	2332913140
FALSE	High	Master Protein	AT1G08110.4	Glyoxalase12, Glyoxalase I;3	0	FALSE	82.385	45	10	85	10	235	26.5	6.92	226.1	10	0	4.2694e+08	4.39272e+08	4.19687e+08	3.99205e+08	506423301	518999525	781005916	851420130	9.96662e+08	1.01944e+09	8.77308e+08	9.04452e+08	3.36146e+08	357233025	479281957	4.57755e+08	513340679
FALSE	High	Master Protein	AT1G08200.1	UDP-D-apiose/UDP-D-xylose synthase 2	0	FALSE	214.552	56	20	191	6	389	43.8	5.87	545.19	20	15	1987873554	1.96279e+09	1.76846e+09	1.72531e+09	2307101591	2.21913e+09	2.77114e+09	2904103982	3.16031e+09	3175142862	2.5585e+09	2.51668e+09	1.90754e+09	1.96573e+09	1.48401e+09	1.48341e+09	1611401916
FALSE	High	Master Protein	AT1G08360.1	no full name available	0	FALSE	30.249	19	4	14	3	216	24.5	9.88	36.92	4	1	34425785	45793644	6.08845e+07	59801914	58054464	69772888	150171618	162492442	167713534	107820474	102818856	1.06303e+08	4.00356e+07	40755822	2.89972e+07	35557457	26383390
FALSE	High	Master Protein	AT1G08420.1	BRI1 suppressor 1 (BSU1)-like 2	0	FALSE	20.403	4	3	3	3	1018	108.5	5.74	8.82	3	0	9.55803e+06	5.88772e+06	4158572	2.15399e+07	6223839	5.92406e+06	1.89426e+07	16530932	27394351	1.79666e+07	15005268	10358570	4032255	1.36413e+07	1.20463e+07	1.08241e+07	1.23678e+07
FALSE	High	Master Protein	AT1G08490.1	chloroplastic NIFS-like cysteine desulfurase	0	FALSE	50.647	27	7	43	7	463	50.5	6.71	69.04	7	0	5.75663e+07	57171097	4.71343e+07	3.85556e+07	5.29664e+07	5.73847e+07	86383997	82387604	1.17368e+08	1.13259e+08	7.67219e+07	7.94319e+07	8.62636e+07	4.12859e+07	3.66436e+07	3.72329e+07	3.86529e+07
FALSE	High	Master Protein	AT1G08550.3	ARABIDOPSIS VIOLAXANTHIN DE-EPOXIDASE 1, non-photochemical quenching 1	0	FALSE	11.087	9	2	4	2	462	52	5.29	8.95	2	0							2.96935e+06	4302598	6.76866e+06	7871263	3673397	3.94586e+06
FALSE	High	Master Protein	AT1G08830.2	superoxide dismutase 1, copper/zinc superoxide dismutase 1	0	FALSE	123.182	42	4	131	3	152	15.1	5.6	573.76	4	0	4.14055e+08	4.37119e+08	4.4578e+08	496367329	2.68839e+08	2.73182e+08	998616105	9.70799e+08	1469435572	1609316159	1.01485e+09	1134966436	623270384	5.62345e+08	5.55286e+08	4.29537e+08	6.91827e+08
FALSE	High	Master Protein	AT1G08980.1	TRANSLOCON AT THE OUTER MEMBRANE OF CHLOROPLASTS 64-I, AMIDASE-LIKE PROTEIN 1, amidase 1, ARABIDOPSIS THALIANA TRANSLOCON AT THE OUTER MEMBRANE OF CHLOROPLASTS 64-I	0	FALSE	117.396	37	11	80	11	425	45	6.27	273.28	11	0	210452543	224929062	2.37161e+08	2.37215e+08	277427311	270873201	351601477	347823624	610717878	568638774	408912520	400610146	163464218	167874488	184964302	190199667	1.66783e+08
FALSE	High	Master Protein	AT1G09010.1	no full name available	0	FALSE	196.768	28	21	162	21	944	107.6	6.46	478.39	21	0	3.01489e+08	4.94904e+08	3.24337e+08	2.99334e+08	5.2641e+08	5.14443e+08	9.7329e+08	1.06149e+09	1.35388e+09	9.88869e+08	1.02167e+09	8.13523e+08	8.41037e+08	8.7078e+08	8.47939e+08	8.48743e+08	9.81571e+08
FALSE	High	Master Protein	AT1G09080.1	binding protein 3	0	FALSE	21.968	4	2	17	1	675	75.1	5.05	75.05	2	0							315904	993267	518644	1.3641e+06		946484				623693
FALSE	High	Master Protein	AT1G09130.3	no full name available	0	FALSE	74.829	22	8	78	8	370	40.9	8.75	178.65	8	0	1.9357e+08	2.04903e+08	2.78296e+08	2.40229e+08	2.83436e+08	3.02221e+08	4.23485e+08	4.65537e+08	6.054e+08	620961717	5.55005e+08	5.69778e+08	2.18799e+08	2.30148e+08	2.08705e+08	228953842	2.37401e+08
FALSE	High	Master Protein	AT1G09180.1	SECRETION-ASSOCIATED RAS 1, secretion-associated RAS super family 1	0	FALSE	8.178	10	1	2	1	193	22	6.54	2.72	1	0	2.19657e+06	2.53431e+06	1.37017e+06	1.17649e+06	1.22847e+06		3.35228e+06	2.87883e+06	4.82207e+06		1.74962e+06	1995129
FALSE	High	Master Protein	AT1G09210.1	calreticulin 1b, CALRETICULIN 2	0	FALSE	154.381	47	17	86	11	424	48.1	4.53	236.82	17	6	1.53501e+08	196743472	1.69794e+08	2.24746e+08	1.83753e+08	2.06481e+08	5.25161e+08	5.20393e+08	6.66998e+08	6.59495e+08	4.81237e+08	5.63257e+08	2.1221e+08	2.0982e+08	2.18827e+08	2.34599e+08	1.9343e+08
FALSE	High	Master Protein	AT1G09270.2	importin alpha isoform 4	0	FALSE	4.03	4	2	3	1	538	59.4	5.33	6.07	2	0	18259544	12593924	13843782	11081434	16833152	19857038	10007734	8.03751e+06	12801787	10221042
FALSE	High	Master Protein	AT1G09310.1	SVB-like	0	FALSE	172.3	51	10	216	9	179	19.9	5.38	744.45	10	1	2.971e+09	3190124452	2.93332e+09	3.15848e+09	2.39899e+09	2.4643e+09	3515047725	4.00648e+09	4.76524e+09	4537894308	3526458097	3.44689e+09	2660150365	2.67937e+09	2179650463	2.13633e+09	2501247344
FALSE	High	Master Protein	AT1G09330.1	ECHIDNA	0.007	FALSE	2.551	6	1	1	1	186	21.2	8.88	0	1	0
FALSE	High	Master Protein	AT1G09340.2	chloroplast RNA binding, heteroglycan-interacting protein 1.3, CHLOROPLAST STEM-LOOP BINDING PROTEIN OF 41 KDA	0	FALSE	411.149	71	24	473	24	379	43.2	7.12	1569.49	24	0	4.50675e+09	4.32639e+09	3.68678e+09	3.84269e+09	3.27017e+09	3654296393	9.34567e+09	1.03739e+10	1.56815e+10	15693824347	11450277116	1.13374e+10	5.65844e+09	5.81892e+09	5923086227	5.63657e+09	6.37549e+09
FALSE	High	Master Protein	AT1G09390.1	no full name available	0	FALSE	12.592	6	2	6	2	370	40.5	7.84	14.63	2	0	3.72573e+07	4.17596e+07	33519730	32514054	36709868		59985305	64847103	64802240	69543830	55114288	58430556	35724519	37460028	22312411	21532046	14246444
FALSE	High	Master Protein	AT1G09430.1	ATP-citrate lyase A-3	0	FALSE	160.925	38	14	135	10	424	46.9	5.26	384.27	14	4	4.47081e+08	3.84319e+08	4.20626e+08	4.24346e+08	5.68761e+08	5.50203e+08	8.24913e+08	883273867	1011529698	984316089	834329732	751092457	4.10285e+08	4.87064e+08	3.76623e+08	345811157	4.80017e+08
FALSE	High	Master Protein	AT1G09490.1	no full name available	0	FALSE	34.936	13	3	11	3	322	35.6	5.81	39.54	3	0	14924851	1.43841e+07	1.80235e+07	18995680	9.61611e+06	2.06703e+06	1.45345e+07	17046773	3.60042e+07	25036070	7646793	8426125	11660350	10748499	9282052	11400094	9.33571e+06
FALSE	High	Master Protein	AT1G09560.1	PLASMODESMAL GERMIN-LIKE PROTEIN 1, germin-like protein 5	0	FALSE	40.029	15	3	54	1	219	22.9	8.44	212.21	3	0			5750672	8628204			14640503	13516006	21677496	23580082	24594732	17902422			8.18755e+06	6246078	12248854
FALSE	High	Master Protein	AT1G09620.1	no full name available	0	FALSE	183.359	23	18	81	18	1091	123.4	6.02	206.58	18	0	9.78444e+07	1.28156e+08	1.3179e+08	1.36322e+08	1.90087e+08	1.68249e+08	208379777	2.25845e+08	2.36817e+09	2.41755e+09	1243628976	1.30949e+09	4.87446e+08	1119899359	1.01313e+09	9.15051e+08	6.68236e+08
FALSE	High	Master Protein	AT1G09640.1	no full name available	0	FALSE	203.77	41	14	149	7	414	46.6	5.48	442.19	14	0	2.44623e+08	315903519	2.16065e+08	200917620	2.69836e+08	2.60686e+08	3.33419e+08	373122560	4.32959e+08	435277907	2.79744e+08	2.98939e+08	1.62108e+08	1.75163e+08	160168669	158347337	2.00233e+08
FALSE	High	Master Protein	AT1G09690.1	no full name available	0	FALSE	6.836	10	2	14	2	164	18.6	10.46	14.72	2	0	51802460	60916022	46186050	52951580	58428322	57000446	117189280	112039928	94162612	133302844	82228118	84481514	31336990	33540773		22906708	7698795
FALSE	High	Master Protein	AT1G09750.1	no full name available	0	FALSE	379.619	42	17	565	17	449	47.6	7.52	1662.26	17	0	3.4192e+10	3.32285e+10	4.25123e+10	4.10858e+10	4.00842e+10	3.90116e+10	38550977022	3.82371e+10	4.88317e+10	5.07099e+10	3.21993e+10	3.06763e+10	43133337638	48506174032	47439644348	4.70117e+10	52642817545
FALSE	High	Master Protein	AT1G09780.1	"2,3-biphosphoglycerate-independent phosphoglycerate mutase 1"	0	FALSE	367.682	65	26	234	17	557	60.5	5.53	810.73	26	10	1.57432e+09	1.58126e+09	1.53988e+09	1857875942	2.55159e+09	2.35786e+09	2574876052	2990443560	3704679532	3352380181	2.56234e+09	2564154045	1.74346e+09	1.75132e+09	1933578147	1.85753e+09	2.13187e+09
FALSE	High	Master Protein	AT1G09795.1	ATP phosphoribosyl transferase 2	0	FALSE	93.574	33	9	35	8	413	44.7	6.8	129.41	9	1	58692528	43646866	6.77403e+07	59863357	37472356	38173043	2.49605e+08	2.69123e+08	251452411	447204008	211713531	302185137	146461719	125302461	1.17023e+08	8.99987e+07	129717661
FALSE	High	Master Protein	AT1G09830.1	purine biosynthesis 2	0	FALSE	86.656	21	8	42	8	532	56.4	5.67	113.42	8	0	100734090	528880587	85048002	1.06259e+08	138034921	96912980	239381407	235045382	355504181	4.86323e+08	2.92374e+08	251752465	6.35749e+07	70526572	6.95374e+07	6.58019e+07	92772902
FALSE	High	Master Protein	AT1G09850.1	xylem bark cysteine peptidase 3	0	FALSE	15.501	6	2	16	2	437	48	6.46	35.82	2	0	1.85496e+06	1.56248e+06	1.08774e+06	882034	1.46774e+06	8.80244e+06	1.80394e+07	1.91277e+06	1.95426e+06	3.2723e+06	1.52536e+06	1769516	1.44455e+07	1.74322e+07	1.63987e+07	1.9222e+07	2.00736e+07
FALSE	High	Master Protein	AT1G10200.1	WLIM1	0	FALSE	4.204	5	1	2	1	190	21	8.84	0	1	0							8732816	10826266	6689419	10303220	8137313	9359630					1730662
FALSE	High	Master Protein	AT1G10360.1	GLUTATHIONE S-TRANSFERASE 29, glutathione S-transferase TAU 18	0	FALSE	33.063	22	4	22	4	227	25.9	7.17	44.53	4	0	2.91162e+07	3.09996e+07	4.64691e+07	3.79788e+07	6.70509e+07	5.5613e+07	5.83853e+07	77184233	96051935	98887116	5.87325e+07	5.63741e+07	1.99502e+07	3.48156e+07	2.41736e+07	36502463	5.68044e+07
FALSE	High	Master Protein	AT1G10370.1	GLUTATHIONE S-TRANSFERASE 30B, GLUTATHIONE S-TRANSFERASE 30, GLUTATHIONE S-TRANSFERASE TAU 17, GLUTATHIONE S-TRANSFERASE U17, EARLY-RESPONSIVE TO DEHYDRATION 9	0	FALSE	55.032	35	7	65	7	227	25.3	6.6	175.38	7	0	204820868	232372181	2.51056e+08	267725469	219806665	2.36861e+08	503535314	4.98284e+08	722799765	7.15075e+08	4.99578e+08	501511473	455185090	493847576	366968542	385585586	415315332
FALSE	High	Master Protein	AT1G10430.2	protein phosphatase 2A-2	0	FALSE	11.096	4	1	5	1	306	34.9	4.89	14.8	1	0	16635860	18810346	19126972	11235986	20234630	17112954	21007150	13478816	31733930	32824664	33503590	11175253			6.79934e+06	8283567	16315803
FALSE	High	Master Protein	AT1G10670.1	ATP-citrate lyase A-1	0	FALSE	104.451	33	10	103	6	423	46.6	5.5	278.08	10	0	66783860	72430799	58898932	84394174	81500564	79321719	197322158	190057304	232651616	259815788	147985331	162482484	65063103	66039512	91928521	54192220	108980019
FALSE	High	Master Protein	AT1G10760.3	STARCH EXCESS 1	0	FALSE	255.851	27	29	157	29	1399	156.5	5.92	450.13	29	0	3.78192e+08	439845705	3.46727e+08	3.49288e+08	5.11636e+08	5.3717e+08	660603148	679180100	8.32382e+08	7.05757e+08	5.33246e+08	5.76815e+08	4.8772e+08	5.12478e+08	4.35894e+08	4.29305e+08	4.72658e+08
FALSE	High	Master Protein	AT1G10840.1	translation initiation factor 3 subunit H1	0	FALSE	8.217	9	2	3	2	337	38.3	4.92	7.34	2	0	7.71413e+06	10900494		9319467	10218216	17004808	23229840	1.36424e+07	24252148	24856068	1.36549e+07	18033508				5.48992e+06
FALSE	High	Master Protein	AT1G10940.2	SNF1-related protein kinase 2.4, SUCROSE NONFERMENTING 1-RELATED PROTEIN KINASE 2-4, ARABIDOPSIS SERINE/THREONINE KINASE 1	0	FALSE	4.857	4	1	2	1	371	42.1	5.77	5.04	1	0
FALSE	High	Master Protein	AT1G10960.1	ferredoxin 1	0	FALSE	30.401	23	1	17	1	148	15.9	4.54	103.33	1	0	24952212	24784190	40361293	36351340			103771046	137998194	153324404	142300732	101174560	105478312	50004912	77351352	56662164	52937356	84413382
FALSE	High	Master Protein	AT1G11080.2	serine carboxypeptidase-like 31	0	FALSE	20.51	5	2	10	2	495	55.8	5.82	30.48	2	0	1.54178e+07	5865644	1.78661e+06	3630200	2.03051e+06	3.76812e+06	2.97323e+07	38405152	1.80002e+07	24672398	2.47103e+07	22164961	1.47543e+07	16957482	1.19215e+06	5.83818e+06	1.66915e+07
FALSE	High	Master Protein	AT1G11330.2	S Domain1 13, resistant to DFPM inhibition of ABA signaling 2	0	FALSE	12.292	3	2	4	2	842	94.3	7.96	9.61	2	0	12444353	6242969	9410541	6583311	17759172		6969325	7.28088e+06	8463226	7630032	4630237	7.52337e+06		17159872	16408080	14020809	15770858
FALSE	High	Master Protein	AT1G11430.1	multiple organellar RNA editing factor 9	0	FALSE	35.549	29	3	13	3	232	26.2	8.88	47.72	3	0							49356458	56972122	81022752	91087358	76880440	64966744	25638148	30493087	26959132	34023996	29026534
FALSE	High	Master Protein	AT1G11650.2		0.003	FALSE	3.177	2	1	4	1	405	44.1	5.87	9.02	1	0	1.21528e+06	1.82999e+06					8777292	8.37334e+06	7593629	10083112	5.34122e+06	7033288		657045
FALSE	High	Master Protein	AT1G11750.2	NUCLEAR-ENCODED CLPP 1, CLP protease proteolytic subunit 6	0	FALSE	36.355	25	4	14	4	289	31.3	9.28	33.4	4	0	4.55891e+06	1.39175e+07	3.93163e+06	9.10781e+06	9.70058e+06	1.59261e+07	8181673	30468928	40404073	4.70702e+07	15476585	21076190	1.32425e+07	2.00001e+07	5.45641e+06	1.35926e+07	1.55424e+07
FALSE	High	Master Protein	AT1G11820.2	no full name available	0	FALSE	25.086	9	3	18	3	511	55.6	5.77	40.95	3	0	50004764	44805548	54822896	44166872	72361368	52867483	39319840	35590120	38178268	41409184	29262210	25217506	89523800	103767096	94728024	81427293	90384162
FALSE	High	Master Protein	AT1G11840.4	glyoxalaseI 3, glyoxalase I homolog	0	FALSE	123.297	40	11	171	10	283	31.9	5.27	531.56	11	1	2786259524	2874711062	2.79344e+09	2899074525	3585999559	3.54813e+09	3986705075	4258321854	4937825105	5152496278	4027574399	3.9791e+09	2.59515e+09	2.06125e+09	2421378722	2423586888	2.52164e+09
FALSE	High	Master Protein	AT1G11860.3		0	FALSE	445.436	67	25	327	25	423	46.3	8.75	979.37	25	0	1.54478e+09	1.60939e+09	1.45908e+09	1.51409e+09	1.8612e+09	1.89659e+09	3.84629e+09	4.07933e+09	6.00994e+09	6083908321	4311169633	4.33864e+09	2.10421e+09	2420768919	2.29351e+09	2.43149e+09	2.87483e+09
FALSE	High	Master Protein	AT1G11870.2	Seryl-tRNA synthetase, ovule abortion 7	0	FALSE	88.262	22	8	47	8	514	57.3	6.95	136.86	8	0	113790679	8.61635e+07	8.6697e+07	6.17613e+07	43109120	45859978	133456451	147884310	1.67373e+08	172131744	1.30176e+08	1.44252e+08	78602536	7.26136e+07	8.01755e+07	7.4192e+07	79406771
FALSE	High	Master Protein	AT1G11910.2	aspartic proteinase A1, putative aspartic proteinase A1	0	FALSE	106.736	29	10	62	10	517	56	5.67	207.45	10	0	105981309	133189300	145915609	150745206	1.82072e+08	1.89515e+08	243999562	307856216	324094756	3.17536e+08	280041980	258765143	1.16961e+08	1.17122e+08	1.57723e+08	1.47691e+08	1.29281e+08
FALSE	High	Master Protein	AT1G11930.1	no full name available	0	FALSE	57.317	26	6	20	6	257	28	5.2	58.65	6	0		7375713				32847435	89331606	112281105	196470862	167977938	126446918	131186354	48386592	54333912	62909988	45514302	51646750
FALSE	High	Master Protein	AT1G12000.1	no full name available	0	FALSE	64.123	18	8	36	5	566	61.4	6.1	81.84	8	0	11724406	2.42454e+07	8.15508e+06	1.7437e+07	7770474	13688002	29022248	23864017	37317423	3.35092e+07	17186754	2.1723e+07	6.83864e+06	10496923	8.81454e+06	6.87361e+06	4.37218e+06
FALSE	High	Master Protein	AT1G12050.1	short-day sensitive cell deathshort-day sensitive cell deathshort-day sensitive cell death 111, fumarylacetoacetate hydrolase	0	FALSE	116.93	30	9	55	9	421	46.1	5.55	159.27	9	0	8.57562e+07	1.5037e+08	1.08763e+08	1.39764e+08	1.82609e+08	5.90907e+07	3.10383e+08	4.16085e+08	5.66045e+08	549313004	355800170	3.60913e+08	2.41962e+08	2.47015e+08	2.02914e+08	161206511	2.2023e+08
FALSE	High	Master Protein	AT1G12080.2	no full name available	0	FALSE	42.641	30	3	7	3	138	15.4	4.04	23.37	3	0	1.86148e+06		6.29859e+06	1.09002e+07		8928023	53711371	56619503	38323021	60516896	6.06946e+07	3.35545e+07				7.10602e+06	3.38143e+06
FALSE	High	Master Protein	AT1G12090.1	extensin-like protein	0	FALSE	31.678	23	2	52	2	137	13.9	8.09	114.74	2	0	2.94447e+08	489199296	3.14243e+08	346148852	240059232	350952544	3.1757e+08	385466560	4.21189e+08	3.83329e+08	358249804	184744992	1.51214e+09	1472819580	1.20712e+09	1168129013	1.21241e+09
FALSE	High	Master Protein	AT1G12230.2		0	FALSE	31.114	19	7	17	7	427	46.5	7.78	34.59	7	0	221454896	1.78678e+08	113815900	120791732	212906492	1.58292e+08	1.80208e+08	2.03461e+08	2.73127e+08	2.65817e+08	191127398	1.92549e+08	1.50564e+08	204317466	1.81724e+08	1.09767e+08	1.61464e+08
FALSE	High	Master Protein	AT1G12240.1	VACUOLAR INVERTASE, vacuolar invertase 2, fructosidase 4	0	FALSE	181.071	30	14	197	12	664	73.8	5.63	643.33	14	2	1030818592	1060258453	1120902610	1157135762	1.53167e+09	1450828264	1698883043	1814686420	2066472972	2097503836	1623708772	1579435032	8.51051e+08	875420117	7.86841e+08	9.01866e+08	1.03913e+09
FALSE	High	Master Protein	AT1G12270.1	Hop1	0	FALSE	14.435	7	3	11	2	572	64.5	6.28	17.64	3	1	1.48888e+07	25650327	9.84665e+06	20472921	20536399	18165812	18305664	797209	2.91684e+07	2.74407e+07	1.61112e+07	1.80061e+07	530208	8980193	358192
FALSE	High	Master Protein	AT1G12310.1	no full name available	0	FALSE	61.803	59	8	85	2	148	16.5	4.94	229.38	8	0	13600301	15921315	15901962	17092891	17280817	19985841	45717788	52816688	61433234	65769005	46804195	45963959	20365458	20998558	18497531	11944615	1.5803e+07
FALSE	High	Master Protein	AT1G12410.1	EMBRYO DEFECTIVE 3146, CLP protease proteolytic subunit 2, NUCLEAR-ENCODED CLP PROTEASE P2	0	FALSE	75.584	28	7	36	7	279	31.2	9.14	95.72	7	0	85886546	85975014	8.48945e+07	8.18632e+07	38448738	88573896	2.97814e+08	331400802	4.06515e+08	4.70945e+08	3.29333e+08	3.48378e+08	1.31234e+08	212971719	2.29443e+08	166313397	1.69234e+08
FALSE	High	Master Protein	AT1G12460.1	no full name available	0.006	FALSE	2.669	2	2	2	2	882	97	6.29	0	2	0							6.74585e+06	7746836	9319081	12397536	9562276	6554194		5741101		5975594	5.62471e+06
FALSE	High	Master Protein	AT1G12520.1	HEAVY METAL ASSOCIATED PROTEIN 3, copper chaperone for SOD1	0	FALSE	10.249	7	2	4	2	320	33.8	5.78	7.62	2	0	5307801088	6776454915	4.08799e+09	5.6175e+09	5.38084e+09	7.03296e+09	4933438374	6036413380	3227512832	4493807496	3491955456	4979047424	6690612185	9499534305	4504970752	5747317760	4459907539
FALSE	High	Master Protein	AT1G12780.1	A. THALIANA UDP-GLC 4-EPIMERASE 1, UDP-D-glucose/UDP-D-galactose 4-epimerase 1	0	FALSE	48.207	20	6	33	6	351	39.1	6.57	84.4	6	0	6.28418e+07	6.47993e+07	4.68101e+07	4.96611e+07	9.72185e+07	2.41327e+08	1.87196e+08	1.13151e+08	1.31537e+08	1.53277e+08	1.09625e+08	1.09646e+08	3.22442e+07	26851835	4.08056e+07	5.55882e+07	5.6793e+07
FALSE	High	Master Protein	AT1G12800.1	S1 domain-containing RBP	0	FALSE	4.893	4	2	3	2	767	85.6	5.35	6.54	2	0		5.13976e+06	73303968	85876888	71026984	72961560	526799107	7.51031e+08	678505100	644661750	546456075	6.05336e+08	813790528	901658880	849908826	838615616	8.3475e+08
FALSE	High	Master Protein	AT1G12840.1	ARABIDOPSIS THALIANA VACUOLAR ATP SYNTHASE SUBUNIT C, DE-ETIOLATED 3	0	FALSE	77.355	33	11	49	11	375	42.6	5.54	132.01	11	0	89059327	95495947	1.02505e+08	1.12117e+08	104762821	9.91878e+07	1.95713e+08	219590592	2.64829e+08	2.9284e+08	2.11509e+08	2.07687e+08	9.29165e+07	9.4172e+07	5.96583e+07	8.64697e+07	102665791
FALSE	High	Master Protein	AT1G12900.5	glyceraldehyde 3-phosphate dehydrogenase A subunit 2	0	FALSE	441.557	54	23	630	8	441	47.6	8.25	2194.95	23	0	400396906	444768607	1.0688e+09	1135519129	94725207	27024248	2.7801e+09	3277066406	3.61117e+09	3.55105e+09	2797030823	2.85713e+09	3309263256	3.40054e+09	3920754232	4276177266	4.20262e+09
FALSE	High	Master Protein	AT1G13020.1	eukaryotic initiation factor 4B2	0	FALSE	4.502	4	2	3	1	549	59.3	8.72	6.28	2	0							5.8557e+06	5245966	11023735	10873572	6306558	6.70398e+06	3.05691e+06
FALSE	High	Master Protein	AT1G13060.1	20S proteasome beta subunit E1	0	FALSE	33.928	17	3	12	3	274	29.6	6.43	28.81	3	0		234757	76362.2		497490	456863	1.42661e+07	1.53566e+07	5.41191e+07	52717003	3.60834e+07	22360474	579665	1.00611e+06	248316	10446632	8.47509e+06
FALSE	High	Master Protein	AT1G13270.1	methionine aminopeptidase 1B, METHIONINE AMINOPEPTIDASE 1B	0	FALSE	9.568	5	1	2	1	369	40.4	7.44	7.01	1	0							14024940	14099185	21889068	34686032	18209578	20030374				3.47714e+06
FALSE	High	Master Protein	AT1G13280.1	allene oxide cyclase 4	0	FALSE	36.644	20	4	29	4	254	27.8	9.07	81.96	4	0	124361828	116456964	1.25385e+08	1.38527e+08	21712484	29993686	143812234	165813692	183527222	192030700	129415660	149334994	203423117	3.58949e+07	130100760	141290881	120769728
FALSE	High	Master Protein	AT1G13320.1	protein phosphatase 2A subunit A3	0	FALSE	57.218	17	8	36	6	587	65.5	5.07	78.53	8	2	2.84448e+08	2.61526e+08	3.23545e+08	3.40865e+08	1604262720	1717608082	6.09911e+08	6.46939e+08	772804394	813493581	571306263	566081638	3.59077e+08	415095307	320598261	2.82285e+08	3.25651e+08
FALSE	High	Master Protein	AT1G13440.1	glyceraldehyde-3-phosphate dehydrogenase C2, GLYCERALDEHYDE-3-PHOSPHATE DEHYDROGENASE C-2	0	FALSE	374.061	70	19	342	3	338	36.9	7.18	1199.55	19	18	1.86171e+09	2.04067e+09	2.09977e+09	2.29104e+09	1.89018e+09	2.10669e+09	3.98128e+09	4.85915e+09	6.43586e+09	6.48121e+09	5.66245e+09	6.05771e+09	2.68913e+09	2940856346	2.80142e+09	2.70834e+09	3286713098
FALSE	High	Master Protein	AT1G13750.1	PURPLE ACID PHOSPHATASE 1, ARABIDOPSIS THALIANA PURPLE ACID PHOSPHATASE 1	0	FALSE	92.881	19	10	90	10	613	68.2	6.76	246.49	10	0	2.32522e+08	1.69295e+08	2.03031e+08	207447551	187315103	1.61802e+08	250598142	267660293	261073229	3.00956e+08	1.6104e+08	1.97222e+08	4.74821e+08	5.23016e+08	4.32781e+08	440062016	4.05408e+08
FALSE	High	Master Protein	AT1G13900.1	purple acid phosphatase 2	0	FALSE	117.584	18	11	103	11	656	73.7	6.18	306.57	11	0	1.69688e+08	2.05612e+08	2.06525e+08	232463546	101944575	1.17161e+08	6.28782e+08	6.92645e+08	8.21508e+08	8.01399e+08	6.81823e+08	6.80146e+08	3.8314e+08	4.25369e+08	413236965	3.97112e+08	4.63017e+08
FALSE	High	Master Protein	AT1G13930.1	no full name available	0	FALSE	179.914	86	9	146	9	155	16.2	4.92	496.06	9	0	1.34051e+08	1.56948e+08	1.90108e+08	2.24579e+08	265110449	2.83273e+08	1476416951	1903311431	2.24125e+09	2.41846e+09	2.04275e+09	2.32877e+09	553169638	6.34748e+08	4.05698e+08	4.75806e+08	5.10208e+08
FALSE	High	Master Protein	AT1G13950.1	EUKARYOTIC ELONGATION FACTOR 5A, EUKARYOTIC ELONGATION FACTOR 5A-1, eukaryotic elongation factor 5A-1	0	FALSE	13.856	23	2	3	1	158	17.4	5.76	2.44	2	0			290276		586387		1.18068e+06	1.52989e+06	1.84308e+06	1.81338e+06	1.29301e+06	1.12164e+06
FALSE	High	Master Protein	AT1G14210.1	no full name available	0	FALSE	36.458	21	4	34	4	247	28.2	6.28	83.41	4	0	60742894	75364927	58181642	67786841	114861128	89996019	95214992	90948041	90971546	113062020	80891618	85139002	98100225	96355923	89003546	64935865	73245123
FALSE	High	Master Protein	AT1G14240.1	apyrase3	0.003	FALSE	3.338	4	2	5	1	483	53.4	6.73	7.16	2	0	23604898	23996712	14360613	15753068	22401758	23258468	22423930	23739338	16094544	17420446	17715336	16010969			12214232
FALSE	High	Master Protein	AT1G14250.1	no full name available	0	FALSE	43.763	14	6	28	5	488	53.5	7.55	63.68	6	1	2.81846e+07	2.57057e+07	2.9021e+07	2.71121e+07	18837398	24402137	1.62222e+08	1.74687e+08	1.78983e+08	201828788	1.4285e+08	147183965	1.11064e+07	1.82896e+07	1.35757e+07	1.23753e+07	2.02758e+07
FALSE	High	Master Protein	AT1G14320.1	SUPPRESSOR OF ACAULIS 52, ribosomal protein L10, ribosomal protein L10 A	0	FALSE	34.142	20	4	30	2	220	24.9	10.49	84.68	4	2	67358379	146827275	57262000	119941841	65571528	126226368	396473952	402318508	543601480	522096824	236980896	251389940	55747224	47558795	68183008	66354232	6.32932e+07
FALSE	High	Master Protein	AT1G14380.4	IQ-domain 28	0.003	FALSE	3.364	2	1	1	1	664	72.8	9.32	0	1	0
FALSE	High	Master Protein	AT1G14400.2	ubiquitin carrier protein 1, UBIQUITIN CONJUGATING ENZYME 1	0	FALSE	15.2	11	1	8	1	152	17.3	5.58	31.01	1	0	32718684	30890856	36544756	47023644			65707688	62598776	70782696	76035496	48570332	48041716	43120516	42165440	39068688	51588732	46368764
FALSE	High	Master Protein	AT1G14540.1	peroxidase 4	0	FALSE	20.456	12	3	17	3	315	34.4	7.8	44.44	3	0	120120597	154495721	568608606	476119649	10326681	9818865	453688677	384219378	219490924	235507862	204896438	150483530	988117425	83446014	99148849	779263384	796295933
FALSE	High	Master Protein	AT1G14610.1	TWIN 2, VALYL TRNA SYNTHETASE	0	FALSE	86.674	14	11	42	11	1108	125.8	7.11	100.87	11	0	1.39935e+09	1.53075e+09	6.18927e+08	7.17645e+08	5.87971e+08	5.51143e+08	3.6428e+08	3.73055e+08	3.7288e+08	4.02367e+08	2.98623e+08	3.14313e+08	3.06238e+08	3.54842e+08	2.70063e+08	2.66324e+08	3.12973e+08
FALSE	High	Master Protein	AT1G14810.1	no full name available	0	FALSE	51.168	18	4	28	4	375	40.7	7.01	113.52	4	0	135432071	153965282	150223199	153890989	1.60133e+08	152781938	179931406	189755592	229885278	227207068	162238986	174237338	5.94935e+07	6.07062e+07	8.49118e+07	9.01282e+07	8.09603e+07
FALSE	High	Master Protein	AT1G14980.1	chaperonin 10	0	FALSE	9.708	26	2	4	2	98	10.8	7.42	9.94	2	0	10161922	39845864	12580195	23638354	10737021	29770486	29257227	55323704	44047318	63328354	39038691	81380856	14073989	20270940	9612419	10454863	9696339
FALSE	High	Master Protein	AT1G15000.1	serine carboxypeptidase-like 50	0	FALSE	29.756	11	4	23	4	444	49.2	5.52	68.4	4	0		3.33657e+07	18808013	3.0557e+07	25736502	29353082	34602875	44203819	43103610	23685932	3.64905e+07	43642719	27071128	4.49926e+07	3.20327e+07	15862354	36643509
FALSE	High	Master Protein	AT1G15140.1	FERREDOXIN-NADP(+) OXIDOREDUCTASE -LIKE	0	FALSE	99.359	37	9	81	9	295	31.9	8	232.85	9	0	556070762	1107194867	1.04448e+09	1133077807	1464192192	761802182	1577527848	1602210436	1690247476	1849558766	1232623241	1.21483e+09	661816339	6.58066e+08	644868772	697615902	747422808
FALSE	High	Master Protein	AT1G15270.1	no full name available	0	FALSE	6.997	19	1	1	1	64	7	9.95	0	1	0					28854856	26214466		13046161	16703729	20459936	12512668	13173637
FALSE	High	Master Protein	AT1G15340.1	methyl-CPG-binding domain 10	0	FALSE	147.306	39	11	79	10	384	42.3	4.67	275.2	11	1	133279497	7.58283e+07	1.48969e+08	1.44032e+08	9.29945e+07	1.01764e+08	1.6043e+08	1.79952e+08	2.03267e+08	2.17956e+08	1.67151e+08	1.56257e+08	7.92842e+07	8.47702e+07	77840310	7.29169e+07	8.89198e+07
FALSE	High	Master Protein	AT1G15690.1	ARABIDOPSIS THALIANA V-PPASE 3, FUGU 5	0	FALSE	12.763	3	2	6	2	770	80.8	5.26	0	2	0	14412366	19966084	16007709	1.76422e+07	7116740	5.50257e+06	3.73695e+07	4.35927e+07	5.00824e+07	5.04896e+07	4.2891e+07	4.45139e+07	4.36412e+06	7.03398e+06	4.75843e+06	303273	191574
FALSE	High	Master Protein	AT1G15750.4	WUS-INTERACTING PROTEIN 1, TOPLESS	0	FALSE	8.197	1	1	3	1	1131	124.2	7.24	2.14	1	0	936565	2.82723e+06	970791	2.2647e+06	549978	1.7441e+06	3076408	6.14071e+06	2.12002e+06	4346070	1.70259e+06	4.32105e+06	2.27672e+06	3067958	1.21375e+06	1.9022e+06	1.17451e+06
FALSE	High	Master Protein	AT1G15930.1	no full name available	0	FALSE	44.734	33	4	25	4	144	15.4	5.55	63.49	4	0	80260922	73018590	83519250	87492644	79177752	77837804	267503804	2.64428e+08	310184174	3.18591e+08	219609118	2.18139e+08	6.05233e+07	56654825	5.14688e+07	50516691	6.27764e+07
FALSE	High	Master Protein	AT1G15950.3	cinnamoyl coa reductase 1, IRREGULAR XYLEM 4	0	FALSE	20.955	10	2	2	2	344	37.5	6.55	6.71	2	0	15527615		9606599	3.42408e+06	19198472	21686075	13767089	15732900	17442014	16574376	5136630	5.87166e+06				3.93191e+06
FALSE	High	Master Protein	AT1G16030.1	heat shock protein 70B	0	FALSE	141.843	17	8	117	3	646	70.9	5.41	437.25	8	0	6382321	12180781	64645554	51135701	9926935	11754821		9626696					14849887			8702733	12131898
FALSE	High	Master Protein	AT1G16080.1	no full name available	0	FALSE	173.482	51	14	125	14	313	34.1	6.79	427.67	14	0	4.61374e+08	536799644	4.35504e+08	440622873	6.30122e+08	637160491	1.09105e+09	1121467818	1.51286e+09	1.50221e+09	1111929175	1113551074	7.71977e+08	8.1779e+08	708607334	729780756	731030963
FALSE	High	Master Protein	AT1G16340.3		0	FALSE	45.993	18	5	47	2	291	31.7	6.32	102.25	5	0	4902578	6566609	7.56929e+06	1.21197e+07	9424466	16882868	13754667	1.82315e+07	23096067	16095225	20701360	19809037	5.68679e+06	1.12402e+07	9013453	8118613	8916001
FALSE	High	Master Protein	AT1G16350.1	no full name available	0	FALSE	15.879	5	2	5	2	502	54	6.48	13.88	2	0		16864398	3894954	8733040	22337810		4.56396e+07	39040472	54166517	55542540	45266976	44902677	18467430	15926370	18468722	17972612	23346350
FALSE	High	Master Protein	AT1G16470.1	proteasome subunit PAB1	0	FALSE	116.989	46	8	76	1	235	25.7	5.69	268.05	8	7	2.09498e+08	133731860	300038526	2.89923e+08	193021278	186503977	6.99265e+08	793432168	8.86453e+08	9.46737e+08	6.95657e+08	651345153	3.70228e+08	378245023	338430374	369290342	4.1682e+08
FALSE	High	Master Protein	AT1G16880.1	ACT domain repeats 11	0	FALSE	123.221	32	8	117	8	290	31.3	5.14	407.38	8	0	377407540	3.67302e+08	4.3308e+08	413782109	4.93249e+08	4.96325e+08	1.95444e+09	2.16499e+09	2.98503e+09	2.90136e+09	2.21476e+09	2.14804e+09	851197354	853954910	9.15019e+08	874089815	1.1044e+09
FALSE	High	Master Protein	AT1G16890.2	ubiquitin-conjugating enzyme 36, UBIQUITIN CONJUGATING ENZYME 13B	0	FALSE	27.749	27	3	20	1	153	17.2	7.34	68.04	3	0	13067705	8871907	8094853	9225174		11349806	8744334	12158611	17685834	16581424	8.20227e+06	9462575	6566678	8100405	6158275	6066659	9607164
FALSE	High	Master Protein	AT1G17030.1	no full name available	0	FALSE	54.398	15	6	33	6	502	56.7	6.42	85.59	6	0	3.04224e+07	2.05353e+07	3.28138e+07	31449680	3.07774e+07	1.7073e+07	7.48888e+07	7.55919e+07	7.26627e+07	6.91546e+07	6.95539e+07	7.07746e+07	149357944	134720942	93558146	8.55644e+07	1.35138e+08
FALSE	High	Master Protein	AT1G17050.1	solanesyl diphosphate synthase 2	0	FALSE	30.775	20	6	9	6	417	46	5.58	9.56	6	0	2.22694e+06	8.84797e+06	7.57666e+06	1.13128e+07	1.28938e+07	14440302	3.50845e+07	23227479	27686329	35072386	2.20554e+07	23654385	2.09077e+07	2.30579e+07	2.51435e+07	34614916	2.2107e+07
FALSE	High	Master Protein	AT1G17100.1	cytosolic heme (tetrapyrrole) binding protein 1, haem-binding protein 1	0	FALSE	120.796	41	6	83	6	232	25.4	4.92	323.9	6	0	86488120	275619590	1.41014e+08	2.69692e+08	1.8922e+08	3.07292e+08	399613478	462287986	527687708	596224452	382739444	473096650	249901641	294418198	232157093	235854402	227079362
FALSE	High	Master Protein	AT1G17160.1	Ribokinase	0	FALSE	31.503	11	3	11	3	379	40.2	6.55	34.97	3	0	30072716	32698748	27024994	21294426	17037202	18537112	35082970	46811798	45794882	47398014	46050894	46983310	10265118	9749703	19596821	7929001	1.60067e+07
FALSE	High	Master Protein	AT1G17220.1	fu-gaeri1	0	FALSE	13.183	3	2	2	2	1026	109.7	7.44	4.62	2	0	9819032	8356610	23273636	7619634	6.46014e+06	5912889	1.86397e+07	17614641		26190845	12246226	17287698				7.31645e+06	9020989
FALSE	High	Master Protein	AT1G17290.1	alanine aminotransferase	0	FALSE	247.618	41	20	229	17	543	59.8	6.43	779.94	20	3	8.13043e+08	858391663	903685070	998124405	1.2933e+09	1354722324	2633130543	2.77268e+09	3315902133	3.31693e+09	2507719408	2.38611e+09	1.41197e+09	1374325257	1.25118e+09	1354847722	1.53788e+09
FALSE	High	Master Protein	AT1G17650.1	GLYOXYLATE REDUCTASE 2, glyoxylate reductase 2	0	FALSE	99.983	39	9	51	9	358	37.8	8.44	163.53	9	0	27326639	32905022	8.01253e+07	69799960	7.2676e+07	94786216	217586049	308481513	437962971	473392807	2.5905e+08	258333941	171699600	238834913	200841155	208374129	233827415
FALSE	High	Master Protein	AT1G17720.1		0	FALSE	12.342	6	2	6	1	501	56.2	5.82	6.18	2	0
FALSE	High	Master Protein	AT1G17745.2	phosphoglycerate dehydrogenase 2, 3-phosphoglycerate dehydrogenase	0	FALSE	24.74	9	4	19	2	651	69.7	6.35	33.45	4	0			4.47837e+06	4.48614e+06	4759742	5144654	9436095	10541189	10519672	12289086	3.87766e+06	5.23492e+06
FALSE	High	Master Protein	AT1G17860.1	ARABIDOPSIS THALIANA KUNITZ TRYPSIN INHIBITOR 5	0	FALSE	93.631	43	6	94	6	196	22.1	8.78	338.88	6	0	426851916	439064316	402709480	452294031	337627664	371049728	921746458	1003502940	1337433138	1357377860	953061150	918643422	1574337248	1726475992	1618504458	1551510280	1551738636
FALSE	High	Master Protein	AT1G17880.1	basic transcription factor 3	0	FALSE	15.2	12	1	6	1	165	17.9	7.25	18.35	1	0							17328734	19335020	31692572	33656060	13197891	11536433
FALSE	High	Master Protein	AT1G17890.1		0	FALSE	107.356	36	8	52	8	328	36.2	6.74	162.17	8	0	49544368	5.94299e+07	63507446	7.34619e+07	9.14329e+07	120530004	222991170	264806352	418889433	3.48056e+08	220641497	2.33409e+08	1.26558e+08	1.27825e+08	123772175	163128929	1.61809e+08
FALSE	High	Master Protein	AT1G18070.3		0	FALSE	12.546	6	3	12	3	543	60.5	5.31	27.18	3	0	39217728	4.11592e+07	37204108	43968224	5.41432e+07	5.09944e+07	7.73378e+07	7.73302e+07	1.26525e+08	133510225	8.50248e+07	8.93889e+07	3.77002e+07	4.63878e+07		224903
FALSE	High	Master Protein	AT1G18080.1	RECEPTOR FOR ACTIVATED C KINASE 1 A, Suppressor of Acaulis 53	0	FALSE	92.699	34	8	87	6	327	35.7	7.71	212.97	8	2	6.93714e+08	700009901	708253199	682511392	7.71768e+08	838366784	1.43453e+09	1394882038	1275763775	1365000428	1.08176e+09	1153767780	1068581654	1229273228	9.12483e+08	899331114	921310788
FALSE	High	Master Protein	AT1G18210.1	no full name available	0	FALSE	107.708	69	7	73	7	170	18.3	4.35	266.06	7	0	119742251	146476315	1.06731e+08	1.04042e+08	89107844	84736277	3.01263e+08	3.24367e+08	3.15292e+08	3.36979e+08	2.56687e+08	2.3981e+08	9.51145e+07	105147404	79574454	127987147	1.24725e+08
FALSE	High	Master Protein	AT1G18270.3	no full name available	0	FALSE	62.055	7	8	21	8	1393	149.3	5.95	44.4	8	0	1.5442e+07	1.85429e+07	1.40113e+07	1.54354e+07	2.16864e+07	36624641	4.08747e+07	4.01367e+07	1.6564e+08	1.8713e+08	1.49293e+08	5.5538e+07	1.47882e+07	1.60085e+07	1.83979e+07	1.81413e+07	4.22074e+07
FALSE	High	Master Protein	AT1G18390.1	Leaf rust 10 disease-resistance locus receptor- like protein kinase-like 1.2, Leaf rust 10 disease-resistance locus receptor- like protein kinase-like 1.1	0	FALSE	4.325	3	1	2	1	648	72.3	6.19	4.31	1	0
FALSE	High	Master Protein	AT1G18500.1	methylthioalkylmalate synthase-like 4, ISOPROPYLMALATE SYNTHASE 1	0	FALSE	81.175	17	8	17	8	631	68.6	6.6	45.66	8	0	4.68498e+07	3.59748e+07	3.49716e+07	4.1058e+07	2.5225e+07	3.32472e+07	3.03221e+07	2.96501e+07	6.59978e+07	5.79596e+07	5.3048e+07	4.31724e+07	93619882	1.29317e+08	7.07992e+07	5.97203e+07	2.72423e+07
FALSE	High	Master Protein	AT1G18540.1	no full name available	0	FALSE	95.081	31	9	64	2	233	26.1	10.1	160.03	9	0	54532540	57061524	53234773	56822635	40112044	41349816	101614690	101694488	124243284	117920608	84697060	96459572	21681119	14209554		8.00579e+06	36302577
FALSE	High	Master Protein	AT1G18640.2	phosphoserine phosphatase 1, 3-phosphoserine phosphatase	0	FALSE	14.553	9	3	21	3	295	32.3	6.38	30.28	3	0	2.95735e+07	2.86416e+07	2.86376e+07	27898676	38274841	3.57274e+07	4.69483e+07	4.25419e+07	5.28306e+07	5.74442e+07	3.99962e+07	4.1351e+07	3.10937e+07	31195357	2.53863e+07	31552226	2.9556e+07
FALSE	High	Master Protein	AT1G19130.1	no full name available	0	FALSE	121.308	66	8	75	8	192	21.6	5.78	285.76	8	0	1.01216e+08	99020072	1.88853e+08	200170226	239918176	245488718	3.78531e+08	427749844	492918536	505756068	3.66908e+08	383396001	2.50402e+08	240560822	229878361	219135583	279400710
FALSE	High	Master Protein	AT1G19320.1	no full name available	0	FALSE	13.07	6	1	2	1	247	25.4	6.46	4.97	1	0	4.39053e+06	4.76155e+06	2.96901e+06					2.60968e+06		3246539			5.96394e+06	8257529		3.89762e+06	6639488
FALSE	High	Master Protein	AT1G19550.1	dehydroascorbate reductase	0	FALSE	65.536	39	6	86	1	153	17.1	5.95	247.07	6	0	16651891712	17010567168	11355424768	12178129920	17791193088	17345048576	14057355264	16042462208	10402994176	11042137088	10368971776	10841144320	16505461760	17361336320	11236677632	10753715200	11285645312
FALSE	High	Master Protein	AT1G19570.1	DEHYDROASCORBATE REDUCTASE 5, dehydroascorbate reductase	0	FALSE	353.354	84	18	314	13	213	23.6	5.91	1207.73	18	5	2954095379	2.97442e+09	3.34848e+09	3313160994	3.2775e+09	3.32534e+09	4445263575	5163779166	5464477741	5761771982	4554479505	4979137498	4991432910	5311339396	4862599020	4.60963e+09	5100950864
FALSE	High	Master Protein	AT1G19670.1	chlorophyllase 1, CORONATINE-INDUCED PROTEIN 1	0	FALSE	73.745	34	6	45	6	324	34.8	5.74	156.96	6	0	59506182	6.3127e+07	49983320	52513246	68702186	58799209	1.61185e+08	1.67811e+08	2.32738e+08	2.08093e+08	1.63088e+08	1.41049e+08	6.70587e+07	8.28537e+07	1.00175e+08	9.4708e+07	9.46405e+07
FALSE	High	Master Protein	AT1G19730.1	thioredoxin H-type 4	0	FALSE	30.374	44	4	30	3	119	13.1	5.5	51.74	4	0	5.90442e+07	83382855	1.67174e+07	2.36971e+07	2.57893e+07	2.61812e+07	3.15003e+07	4.84374e+07	4.78778e+07	5.69364e+07	3.8484e+07	4.90275e+07	9.71572e+07	4.13583e+07	2.96257e+07	68567385	7.783e+07
FALSE	High	Master Protein	AT1G19835.6	Trichome Cell Shape 1	0.01	FALSE	2.348	1	1	5	1	982	109.7	5.27	11.48	1	0	97308664	42676300	82547752	81726332	49202508	49010708	91075996	74466394	87963156	90590120	115102276	103666636	123465508	119732552	121626216	116985252	95329436
FALSE	High	Master Protein	AT1G19920.1	ATP SULFURYLASE ARABIDOPSIS 1	0	FALSE	121.385	31	12	98	9	476	53.6	6.61	237.24	12	3	2.92559e+08	2.80081e+08	3.42302e+08	3.23078e+08	4.05261e+08	4.25133e+08	599925058	6.96317e+08	9.05295e+08	9.24096e+08	663727833	670472723	3.19652e+08	3.442e+08	3.35e+08	3.28506e+08	4.37587e+08
FALSE	High	Master Protein	AT1G20010.1	tubulin beta-5 chain	0	FALSE	126.2	29	11	73	1	449	50.3	4.77	237.7	11	1	12282373	12671741	14682039	13238282	11629014	7380861	33196931	40308965	74497680	51845936	46487496	48187904					3.95323e+06
FALSE	High	Master Protein	AT1G20020.1	leaf-type chloroplast-targeted FNR 2, ferredoxin-NADP(+)-oxidoreductase 2, LEAF FNR 2	0	FALSE	323.119	57	17	260	3	369	41.1	8.31	935.98	17	17	940744094	9.41812e+08	9.39635e+08	9.99468e+08	6.65284e+08	7.53566e+08	2.2325e+09	2.63812e+09	3.19381e+09	3.37863e+09	2.22062e+09	2.36305e+09	1.60349e+09	1.68763e+09	1.40384e+09	1.49321e+09	1.48094e+09
FALSE	High	Master Protein	AT1G20020.2	leaf-type chloroplast-targeted FNR 2, ferredoxin-NADP(+)-oxidoreductase 2, LEAF FNR 2	0	FALSE	309.925	71	15	249	1	255	28.7	6.02	880.21	15	0	114379076	121575858	6.21011e+07	6.701e+07	3.72826e+07	3.80614e+07	8.12058e+07	84179430	6.46114e+07	7.36448e+07	67422001	71987510	61118536	7.12274e+07	42616240	36221320	4.71825e+07
FALSE	High	Master Protein	AT1G20030.2	no full name available	0	FALSE	66.695	26	4	17	4	316	33.5	5.26	51.91	4	0		8134200	8463850	13363230	7395362	7282914	2.45714e+07	22267820	20079086	16851670	12611757	22032046	1.30653e+08	137403595	1.03455e+08	1.19477e+08	1.26568e+08
FALSE	High	Master Protein	AT1G20160.1	CO2 RESPONSE SECRETED PROTEASE	0	FALSE	274.164	32	19	182	19	769	81.4	6	576.61	19	0	5.6131e+08	6.1518e+08	5.00865e+08	5.62102e+08	9.86247e+08	9.70066e+08	1.42865e+09	1.63006e+09	1.9154e+09	1.97399e+09	1.83721e+09	1.91656e+09	1113450664	1.37255e+09	1.16506e+09	9.84307e+08	1.34992e+09
FALSE	High	Master Protein	AT1G20200.1	HAPLESS 15, EMBRYO DEFECTIVE 2719	0	FALSE	80.48	19	8	55	3	488	55.5	8.19	141.74	8	5	314250124	341059300	236325970	2.59891e+08	3.36195e+08	2.46047e+08	2.11487e+08	2.86798e+08	3.11895e+08	2.70202e+08	1.85172e+08	191395182	1.20531e+08	146579895	1.21315e+08	122818608	1.52328e+08
FALSE	High	Master Protein	AT1G20225.1	no full name available	0	FALSE	54.079	23	3	29	3	233	26	7.11	120.65	3	0	12941912	12008696	34466092	1.67301e+07	11086791	9277970	32005829	17691629	111432414	83335159	46173927	7.06412e+07	3.3459e+07	101688116	83012057	75641740	109125325
FALSE	High	Master Protein	AT1G20260.1	V-ATPase B subunit 3	0	FALSE	201.182	43	17	153	4	487	54.3	5.1	458.3	17	13	7.04705e+08	655119936	4.61195e+08	526114368	1.11923e+08	1.64348e+08	1041204937	1354004633	1.09508e+09	1.40061e+09	1.20411e+09	1222470123	7.23388e+08	7.84212e+08	7.06702e+08	6.44685e+08	7.00116e+08
FALSE	High	Master Protein	AT1G20340.1	DNA-DAMAGE-REPAIR/TOLERATION PROTEIN 112, PLASTOCYANIN 2	0	FALSE	117.668	39	2	121	2	167	17	5.2	681.88	2	0	18559752889	19952264244	1.669e+10	1.69898e+10	15641395896	16155240616	12844170788	12919376996	16816121016	16414646500	9711987980	8435488001	9894981642	10321667041	9283915456	9643075590	9780674960
FALSE	High	Master Protein	AT1G20440.1	cold-regulated 47	0	FALSE	251.75	71	14	141	13	265	29.9	4.77	466.96	14	1	407770674	4.07119e+08	5.93333e+08	5.96903e+08	3.83235e+08	368959339	1121630166	1.16172e+09	795077933	1.02811e+09	982614408	1.12399e+09	2.27771e+08	1.86468e+08	3.18855e+08	356684167	436981492
FALSE	High	Master Protein	AT1G20450.1	EARLY RESPONSIVE TO DEHYDRATION 10, LOW TEMPERATURE INDUCED 45, LOW TEMPERATURE INDUCED 29	0	FALSE	93.298	32	6	92	6	260	29.5	5.17	320.17	6	0	2.36885e+08	1.75898e+08	1.78415e+08	1.90046e+08	2.89755e+08	2.96905e+08	272860375	389899594	349333488	342600717	309306582	328438851	2.60825e+08	2.5978e+08	200868915	1.97626e+08	2.12236e+08
FALSE	High	Master Protein	AT1G20510.1	OPC-8:0 CoA ligase1	0	FALSE	8.251	5	3	5	3	546	59.3	8.32	3.44	3	0	44006124	49294324	40680816	46253528	70860097	58726932	66321300	76557028	90750648	89647864	63569128	64988616	108770658	106566256	88965569	9.08566e+07	88902952
FALSE	High	Master Protein	AT1G20620.1	SENESCENCE 2, catalase 3, REPRESSOR OF GSNOR1	0	FALSE	394.501	61	22	532	18	492	56.7	7.64	1894.45	22	0	6.86933e+09	6.84754e+09	6.92904e+09	7035771162	6493305515	6511934267	8.73175e+09	9.23392e+09	12403457655	1.27327e+10	8.35022e+09	8561341200	3.14081e+09	3.32854e+09	3.50451e+09	3.61242e+09	4.01314e+09
FALSE	High	Master Protein	AT1G20810.1	no full name available	0	FALSE	8.048	6	1	7	1	232	25.5	9.32	16.55	1	0	7826608												6309446
FALSE	High	Master Protein	AT1G20850.1	xylem cysteine peptidase 2	0	FALSE	24.487	9	2	4	1	356	39.7	5.29	12.09	2	0		9626142						12480181		8416902		7317005
FALSE	High	Master Protein	AT1G20950.1	no full name available	0	FALSE	179.731	43	19	87	11	614	67.1	6.99	284.76	19	8	2.82256e+08	2.11664e+08	2.84837e+08	1.89936e+08	3.39542e+08	2.79938e+08	3.22898e+08	3.50471e+08	5.45272e+08	4.3181e+08	419869441	3.14104e+08	1.30123e+08	1.32422e+08	2.38898e+08	1.71189e+08	3.13182e+08
FALSE	High	Master Protein	AT1G21065.1	no full name available	0	FALSE	22.19	12	2	27	2	217	23.7	9.45	63.89	2	0	2.97443e+07	3.45254e+07	22006999	2.11507e+07	2.80312e+07	3.16498e+07	2.29166e+07	3.15044e+07	3.42539e+07	3.89372e+07	1.558e+07	1.60641e+07	1.31276e+07	1.40468e+07	1.85569e+07	1.31566e+07	2.07827e+07
FALSE	High	Master Protein	AT1G21080.1	no full name available	0	FALSE	6.769	4	1	3	1	391	43.9	6.23	4.27	1	0					5054285	5770453		3.78178e+06	4412214	6336464	2.44473e+06	3.00218e+06	3.49176e+06	4229977	3.3813e+06	2.59135e+06	3.39596e+06
FALSE	High	Master Protein	AT1G21090.1	no full name available	0	FALSE	15.689	5	1	6	1	242	26.2	8.46	15.85	1	0	14204912	15836291	1.95482e+07	2.38491e+07	27119791	2.63012e+07	8064375	1.74956e+07	13363857	1.52826e+07	8544544	1.27767e+07	28041424	28426983	2.33492e+07	2.5873e+07	3.01008e+07
FALSE	High	Master Protein	AT1G21130.1	indole glucosinolate O-methyltransferase 4	0	FALSE	32.365	20	6	12	6	373	40.7	5.15	23.81	6	0	79310286	84376576	79951479	85225984	117749008	106718168	230497178	2.60559e+08	373250582	346910500	250450727	254237506	218163430	233896497	257094796	2.5324e+08	3.43402e+08
FALSE	High	Master Protein	AT1G21270.1	wall-associated kinase 2	0	FALSE	11.526	2	1	6	1	732	81.6	7.34	10.87	1	0
FALSE	High	Master Protein	AT1G21350.5	no full name available	0	FALSE	52.218	31	4	34	4	265	29.5	8.92	149.97	4	0	72000232	1.08313e+08	9.66294e+07	121664181	51969787	123723843	199467270	237402928	258290142	285202600	199886344	202956107	176380822	180404542	1.62258e+08	146586603	130536676
FALSE	High	Master Protein	AT1G21380.1	TOM1-LIKE 3	0	FALSE	5.056	4	1	1	1	506	55.8	5.01	2.43	1	0
FALSE	High	Master Protein	AT1G21440.2	no full name available	0	FALSE	58.546	27	7	34	6	336	36.3	7.15	86.07	7	1	3.36435e+07	6.16139e+07	3.13611e+07	5.19043e+07	1.1787e+08	1.16326e+08	1.12269e+08	1.13539e+08	1.51004e+08	1.75857e+08	1.18983e+08	1.18495e+08	34548835	5.50803e+07	4.30386e+07	5.19872e+07	3.54651e+07
FALSE	High	Master Protein	AT1G21670.1	no full name available	0	FALSE	773.013	65	40	768	38	703	77.2	9.29	2689.92	40	2	3899210249	4.07478e+09	4.73491e+09	4.90176e+09	4.87918e+09	5.05678e+09	1.13323e+10	1.1063e+10	12913661778	1.39939e+10	9.5244e+09	9.67267e+09	2.13141e+10	21845164589	2.05756e+10	1.93275e+10	2.13165e+10
FALSE	High	Master Protein	AT1G21680.1	no full name available	0	FALSE	210.987	37	19	190	17	706	78.4	6.79	610.75	19	0	4.30147e+08	4.21343e+08	3.88793e+08	4.40755e+08	577610795	626534021	8.12996e+08	9.41844e+08	862954088	8.6887e+08	6.77838e+08	7.04797e+08	9.54614e+08	1.0407e+09	8.449e+08	865962855	2.22205e+09
FALSE	High	Master Protein	AT1G21720.1	proteasome beta subunit C1	0	FALSE	72.525	32	3	21	3	204	22.8	5.47	87.96	3	0							64903056	85948724	148795320	142040520	133036640	124251126	40829594	7.16289e+06	41248209	36773858	51877189
FALSE	High	Master Protein	AT1G21750.1	PDI-like 1-1, ARABIDOPSIS THALIANA PROTEIN DISULFIDE ISOMERASE 5, PROTEIN DISULFIDE ISOMERASE 5	0	FALSE	320.062	52	28	251	21	501	55.6	4.92	634.15	28	6	8.90408e+08	9.08231e+08	1.04719e+09	1.06657e+09	848503715	8.72666e+08	1958032699	2.18778e+09	2.57248e+09	2.6415e+09	1.79824e+09	1.8925e+09	1.12477e+09	1.20261e+09	9.79065e+08	9.92684e+08	1017402951
FALSE	High	Master Protein	AT1G21850.1	SKU5 similar 8	0	FALSE	36.733	7	4	44	1	551	61.3	9.11	133.32	4	0	26950558	25170852	24033030	26752858	23064888	23642426	43264672	40756072	22267626	28684102	28287436	27883084	19310372	14816591	13222728	10979662	10245526
FALSE	High	Master Protein	AT1G21880.2	lysm domain GPI-anchored protein 1 precursor, LysM-containing receptor protein 2	0	FALSE	100.242	15	5	71	3	416	43.5	5.07	247.01	5	0	141197992	127213992	210307801	187104108	204599966	189922896	187661744	214282151	245974150	244586640	197358706	196960598	397239160	394941757	365608648	372012606	406107852
FALSE	High	Master Protein	AT1G22300.1	general regulatory factor 10, 14-3-3 PROTEIN G-BOX FACTOR14 EPSILON	0	FALSE	247.803	62	18	191	13	254	28.9	4.81	559.54	18	2	3.2424e+08	3.1687e+08	4.31484e+08	4.38639e+08	4.45767e+08	4.7228e+08	1.20727e+09	1246616652	1.6024e+09	1.61568e+09	1.12441e+09	1.04766e+09	9.60097e+08	1.22811e+09	5.98117e+08	6.58909e+08	7.1103e+08
FALSE	High	Master Protein	AT1G22330.1	no full name available	0	FALSE	8.914	4	1	1	1	291	32	6.61	2.61	1	0	4056839	3.86139e+06	1.82353e+06		2.76786e+06		5744315	7711902	8446566	6384681	4982219	4.10672e+06
FALSE	High	Master Protein	AT1G22400.1	ARABIDOPSIS THALIANA UDP-GLUCOSYL TRANSFERASE 85A1	0	FALSE	7.678	2	1	5	1	489	55	5.1	8.59	1	0		832773	177730	1.16827e+06	572757	605260	911587		1.11206e+06	1.33727e+06	991543	1.62732e+06	719920	828862	539752	489262	603797
FALSE	High	Master Protein	AT1G22430.2	no full name available	0	FALSE	28.413	12	4	25	4	388	42.5	6.54	70.66	4	0	90000178	67455337	53850291	51143002	64574256	61644856	29933495	61828096	115050798	90850219	96991860	66879887	5.95716e+07	57567932	5.691e+07	5.29379e+07	6.27847e+07
FALSE	High	Master Protein	AT1G22530.1	PATELLIN 2	0	FALSE	189.415	37	19	125	17	683	76	4.92	309.54	19	0	2.0761e+08	1.41088e+08	1.89023e+08	1.85093e+08	2.65804e+08	1.85925e+08	2.93331e+08	3.08172e+08	2.98177e+08	3.35742e+08	1.98248e+08	2.4754e+08	1.72663e+08	1.6248e+08	1.62965e+08	1.22941e+08	1.57629e+08
FALSE	High	Master Protein	AT1G22840.1	CYTOCHROME C-A, CYTOCHROME C-1	0	FALSE	29.326	41	4	13	4	114	12.4	9.31	26.67	4	0	39497975	57754112	6.98375e+07	69036402	4.62247e+07	57257125	207567686	191113122	294701474	367425880	168752888	1.68729e+08	188674148	185581436	167923876	179712676	130919364
FALSE	High	Master Protein	AT1G22940.1	THIAMINEE, THIAMINE REQUIRING 1	0	FALSE	5.26	4	1	1	1	522	55.8	6.55	2.3	1	0
FALSE	High	Master Protein	AT1G23140.1	C2-domain ABA-related8	0	FALSE	15.418	14	2	9	2	165	18.6	4.61	15.87	2	0		3.68542e+06		4661251	8611506	8444441	1.90659e+07	2.03586e+07	21346928	3.65837e+07	2.23456e+07	2.17182e+07	11724761	8486304	12058439	12699579	13004373
FALSE	High	Master Protein	AT1G23190.1	phosphoglucomutase 3	0	FALSE	373.47	61	28	401	15	583	63.1	6.3	1229.6	28	0	597743059	6.64669e+08	6.37813e+08	6.6349e+08	1.00902e+09	938157821	1382268429	1484648384	1741347246	1788187884	1341146380	1211779641	785915628	845492838	1031921573	8.872e+08	1080110992
FALSE	High	Master Protein	AT1G23205.1	no full name available	0	FALSE	11.625	10	2	4	2	205	22.7	5.26	11.77	2	0	44765668	41822084	49620812	51166164	35467496	35216084	75132340	91374640	96589784	92419204	65230162	60510782	227967696	225548768	196878392	208918368	233936808
FALSE	High	Master Protein	AT1G23290.1	RIBOSOMAL PROTEIN L27A	0	FALSE	44.444	31	6	36	6	146	16.3	10.51	80.88	6	0	1.99128e+08	204776313	1.92893e+08	1.88213e+08	150654678	143672322	160227546	376376378	4.37643e+08	468539341	2.1106e+08	216125968	4.43706e+07	74050331	8.36458e+07	7.4614e+07	9.38463e+07
FALSE	High	Master Protein	AT1G23310.1	GLUTAMATE:GLYOXYLATE AMINOTRANSFERASE 1, glutamate:glyoxylate aminotransferase, ALANINE-2-OXOGLUTARATE AMINOTRANSFERASE 1	0	FALSE	691.398	76	32	599	17	481	53.3	6.89	2137.05	32	15	4388581012	4.34108e+09	4.33931e+09	4.35123e+09	5.72266e+09	5774277250	1.47717e+10	1.62261e+10	22610915897	2.29423e+10	1.66755e+10	17008453445	9.55776e+09	10007954244	9252914097	9.52494e+09	10720593231
FALSE	High	Master Protein	AT1G23740.1	alkenal/one oxidoreductase	0	FALSE	377.63	61	20	324	20	386	41	8.35	1153.14	20	0	7.43756e+08	8.02792e+08	1.19127e+09	1.23679e+09	1129455457	1157257555	3.12542e+09	3.37438e+09	4093749103	4160819588	3.13988e+09	3198110882	2.24721e+09	2403019352	2.07237e+09	2062909518	2341345262
FALSE	High	Master Protein	AT1G23820.1	spermidine synthase 1	0	FALSE	144.221	41	10	111	6	378	41.7	5.17	389.95	10	0	162339264	201619220	169492362	177667614	229730976	274140954	203049002	3.1478e+08	394542726	340398142	311912657	300047318	125306574	136233220	154865620	1.14497e+08	165997938
FALSE	High	Master Protein	AT1G23870.1	trehalose-phosphatase/synthase 9, TREHALOSE -6-PHOSPHATASE SYNTHASE S9	0	FALSE	13.676	2	1	1	1	867	98.4	6.34	2.89	1	0
FALSE	High	Master Protein	AT1G24020.2	MLP-like protein 423	0	FALSE	16.529	27	4	9	4	155	17	5.2	13.06	4	0	9.45653e+06	1.90799e+07	1.14666e+07	1.43928e+07	1.65793e+06	6182659	1.36523e+07	2.55391e+07	2.79449e+07	3.97266e+07	1.8621e+07	23450979	448115	4.16518e+06		1822061
FALSE	High	Master Protein	AT1G24100.1	UDP-glucosyl transferase 74B1	0	FALSE	44.656	15	6	21	6	460	51	4.98	47.58	6	0	77589845	7.98589e+07	74402399	1.17603e+08	8.50133e+07	86712843	134624955	156714257	221307328	216047283	154387281	168491848	101155796	57567173	69659041	5.51042e+07	5.50867e+07
FALSE	High	Master Protein	AT1G24140.1		0	FALSE	12.763	9	2	3	2	384	43	6.35	6.17	2	0										15722683				13528945	18714530	22807364	23402676
FALSE	High	Master Protein	AT1G24180.1	IAA-CONJUGATE-RESISTANT 4	0	FALSE	14.757	5	2	8	1	393	43.3	7.91	21.93	2	0							26371584	27880920	34881840	29598892	48371964	44501403				16298057	25746164
FALSE	High	Master Protein	AT1G24360.1		0	FALSE	10.767	7	2	3	2	319	33.5	9.41	7.27	2	0	34768376	37356736	26966294	28020210	30234700	35118300	43801764	49764840	96610512	102219208	66308756	66522752		10595911	5316497	6434191	11695760
FALSE	High	Master Protein	AT1G24510.1	Chaperonin containing T-complex polypeptide-1 subunit 5	0	FALSE	51.071	18	10	68	10	535	59.3	5.66	165.11	10	0	129661468	1.42186e+08	1.45882e+08	152041264	1.75204e+08	2.01199e+08	2.57561e+08	274788884	361449893	3.49127e+08	299348551	302359789	193878884	174574214	185209144	1.68946e+08	185491756
FALSE	High	Master Protein	AT1G25220.2	TRYPTOPHAN BIOSYNTHESIS 4, WEAK ETHYLENE INSENSITIVE7, anthranilate synthase beta subunit 1	0	FALSE	6.076	6	1	1	1	289	32.1	7.75	2.39	1	0
FALSE	High	Master Protein	AT1G25230.3	no full name available	0.007	FALSE	2.594	3	1	3	1	362	41.1	6.1	7.13	1	0			10728228	15557614	18492640	16908796				8626582		8973852	7.46528e+06		11066893
FALSE	High	Master Protein	AT1G25350.1	ovule abortion 9	0	FALSE	18.895	6	4	7	4	795	91.2	6.52	9.59	4	0		12068856	11601234	15028321	16707376	1.96181e+07	1.07849e+07	2.79674e+07	921878	3.32466e+07	1.17822e+06	1.79719e+06	20989642		1.19764e+07	1.42211e+07	1.17003e+07
FALSE	High	Master Protein	AT1G25490.1	ROOTS CURL IN NPA, ENHANCED ETHYLENE RESPONSE 1	0	FALSE	44.117	11	5	26	3	588	65.5	5.07	64.46	5	0	24830549	37154944	4.19584e+07	4.4579e+07	62842953	6.78724e+07	1.13339e+08	117438944	1.1281e+08	114686694	94990326	91707391	7.98202e+07	8.38575e+07	6.34112e+07	6.52064e+07	6.94121e+07
FALSE	High	Master Protein	AT1G25570.1	malectin-like domain (MLD)- and leucine-rich repeat (LRR)-containing protein 1	0	FALSE	16.657	6	2	5	2	628	68.9	5.45	16.01	2	0			13254507		16992884	1.93695e+07	3.934e+06	4.53532e+06	6.40432e+06	5484552	4.52234e+06	3.98645e+06	4.8944e+06		3.78025e+06		11569711
FALSE	High	Master Protein	AT1G26380.1	FAD-LINKED OXIDOREDUCTASE, FAD-LINKED OXIDOREDUCTASE 1	0	FALSE	334.628	44	26	327	19	535	59.8	7.8	999.14	26	7	1.52926e+09	1.52059e+09	1.84075e+09	1832049822	2.4318e+09	2.43935e+09	1.40744e+09	1381108024	1.73059e+09	1320898168	8.47154e+08	850991001	4602043922	4.78027e+09	4167665805	4.12502e+09	4484679916
FALSE	High	Master Protein	AT1G26390.1		0	FALSE	50.096	12	6	64	1	530	58.9	9.13	143.78	6	0		10759523	15610235	15103338	10888146	16566879	9675755	9807680	9659550	6.55474e+06			16539200	19338536	12890422	14037257	14479086
FALSE	High	Master Protein	AT1G26410.1		0	FALSE	14.374	7	5	36	1	552	61.4	9.29	40.05	5	0	26593032	12544027	12000174	7309267	18759636		3955769			3.75322e+06	3.44547e+06		6.35451e+06				4.55546e+06
FALSE	High	Master Protein	AT1G26420.1		0	FALSE	76.985	16	9	83	2	529	59.2	9.19	178.11	9	2	2.85251e+07	2.06851e+07	1.37756e+07	1.42421e+07	24975913	1.62652e+07	4.81861e+07	5.29219e+07	6.13557e+07	6.0289e+07	3.44421e+07	2.74304e+07	5.97336e+07	5.90818e+07	4.73823e+07	5.02797e+07	4.79621e+07
FALSE	High	Master Protein	AT1G26480.1	general regulatory factor 12	0	FALSE	22.127	16	4	37	1	268	30.5	4.88	44.02	4	0										4299622	2757791	4.17683e+06
FALSE	High	Master Protein	AT1G26560.1	beta glucosidase 40	0	FALSE	88.057	19	8	54	8	510	58.1	8.02	183.16	8	0	4.31766e+07	5.97164e+07	5.6053e+07	5.13421e+07	4.87936e+07	39958753	273148495	276451373	348549686	349713808	221509921	225705312	4.40485e+08	470887556	419188854	386890318	236793754
FALSE	High	Master Protein	AT1G26630.1	FUMONISIN B1-RESISTANT12, EUKARYOTIC ELONGATION FACTOR 5A-2	0	FALSE	42.451	29	3	26	2	159	17.1	5.94	69.42	3	1	2.0083e+07	3.15252e+07	3.34392e+07	3.18822e+07	2.43982e+07	2.66409e+07	74214137	8.98657e+07	9.78025e+07	1.26039e+08	6.33491e+07	7.41032e+07	1.93107e+07	2.54859e+07	1.59001e+07	1.41303e+07	11468401
FALSE	High	Master Protein	AT1G26670.1	VESICAL TRANSPORT V-SNARE 12, vesicle transport V-snare 1B	0	FALSE	4.104	5	1	1	1	222	25	8.95	2.68	1	0							10912428	29617414	23945128	22533496	24694148	9215563
FALSE	High	Master Protein	AT1G26820.1	ribonuclease 3	0	FALSE	7.718	9	1	3	1	222	25.6	6.14	4.75	1	0	10339750	14467795	9013445	9418704	12410166	13990323	5479619				7.02194e+06	17334432
FALSE	High	Master Protein	AT1G26880.1	no full name available	0	FALSE	12.417	28	3	7	1	120	13.7	11.59	20.75	3	2	9425438	1.20454e+07	1.68219e+07	24255169	28853199	25520824	256872320	282375204	324599884	328609228	225869312	233390772	30730762	37332420	32031997	33133768	30817861
FALSE	High	Master Protein	AT1G26940.1	no full name available	0	FALSE	20.02	15	2	6	2	226	25.5	8.25	22.43	2	0													17261482	22713536	20263138	26017650
FALSE	High	Master Protein	AT1G27020.1	no full name available	0	FALSE	20.549	10	3	15	3	308	35.1	5.72	34.18	3	0	26238537	23712112	28733073	28447203	37169214	34921373	27590867	64449596	51666528	49874268	35163515	36263222	9819045	19864925	4.55942e+06	15227670	9578585
FALSE	High	Master Protein	AT1G27030.1	no full name available	0	FALSE	13.981	6	1	3	1	310	35.5	7.08	8.02	1	0								5.12123e+06	7543527	10283478	5988731	5168951
FALSE	High	Master Protein	AT1G27090.1	no full name available	0	FALSE	9.192	6	2	7	2	420	46	5.39	10.38	2	0				886452	902106	696257	1.36604e+07	1.19079e+07	1.85522e+07	2.32342e+07	1.27832e+07	4.10616e+06	1.16439e+06	1459153	821251	9.55159e+06	9.66452e+06
FALSE	High	Master Protein	AT1G27130.1	glutathione S-transferase tau 13, GLUTATHIONE S-TRANSFERASE 12	0	FALSE	52.37	30	7	24	7	227	25.1	5.94	57.59	7	0	2.73946e+08	2.8271e+08	2.32721e+08	232506280	264407137	254535880	555132211	504471291	749581552	800157420	461109322	563934291	185139048	184977152	150936121	212635014	134611962
FALSE	High	Master Protein	AT1G27310.1	nuclear transport factor 2A	0	FALSE	13.592	16	2	19	2	122	13.5	6.51	31.26	2	0	42644756	35999165	37388896	4.50979e+07	33353410	39440772	71109478	68893914	83401697	75088376	6.21677e+07	8.38495e+07	47547152	58148012	47158200	46087080	4.60487e+07
FALSE	High	Master Protein	AT1G27400.1	no full name available	0	FALSE	11.509	11	2	11	2	176	19.9	10.11	30.3	2	0	73385680	70265019	5.09663e+07	55426484	29630908	37644926	226698482	264280546	322794192	320125716	257705038	243673930	40281800	42608888	5.82666e+07	40638712	36465268
FALSE	High	Master Protein	AT1G27450.3	ARABIDOPSIS THALIANA ADENINE PHOSPHORIBOSYLTRANSFERASE 1, adenine phosphoribosyl transferase 1	0	FALSE	63.934	33	6	33	1	284	31	7.96	119.19	6	5	120039098	123722148	147055308	140852964	134924192	1.18304e+08	184549839	234159720	320532967	346439880	2.05941e+08	215133429	190692147	151959841	180898704	157509442	196339310
FALSE	High	Master Protein	AT1G27450.4	ARABIDOPSIS THALIANA ADENINE PHOSPHORIBOSYLTRANSFERASE 1, adenine phosphoribosyl transferase 1	0	FALSE	59.548	49	6	35	1	183	19.7	5.47	123.15	6	0	24613034	24845726	18286466	20968278	24300518	23203352	35742648	46135292	54558804	45811828	49689252	41106628	26548478	28599368	20932250	19456134	19130980
FALSE	High	Master Protein	AT1G27530.1	no full name available	0.006	FALSE	2.634	4	1	13	1	174	19.6	7.81	26.15	1	0	20702672	21042124	16171796	20453928	22200592	23733204	27479212	24468796	36876640	41394400	26672276	27975702	20060848	22084364	16763370	17462286	20086502
FALSE	High	Master Protein	AT1G27680.1	ADPGLC-PPase large subunit	0	FALSE	13.723	5	2	11	1	518	57.4	7.47	32.44	2	0
FALSE	High	Master Protein	AT1G27950.1	glycosylphosphatidylinositol-anchored lipid protein transfer 1	0	FALSE	105.962	32	7	124	7	193	19.7	7.65	321.68	7	0	1.1465e+09	9.30819e+08	1.19819e+09	1.0838e+09	4.35809e+08	4.38499e+08	1.29024e+09	1.43656e+09	1.68224e+09	1.35389e+09	1.29428e+09	1.22512e+09	1.17781e+09	1.29471e+09	1.09266e+09	9.33113e+08	9.94149e+08
FALSE	High	Master Protein	AT1G27970.2	nuclear transport factor 2B	0	FALSE	44.826	29	3	45	3	134	15	6.35	157.02	3	0		18504206	26516626	28195368	25268278	24301288	166898225	186170908	305491888	312502260	195994862	185824508	76675844	7.73092e+07	87815124	77714614	93646228
FALSE	High	Master Protein	AT1G28120.1	OTU domain containing DUB 1	0	FALSE	6.361	3	1	11	1	306	34.4	4.69	29.81	1	0	89648608	92623928	26558808	26260830	56731456	58795030	15184244	25489884	31196182	20962152	21152296	20540252	15819766	15228062	15059574	7836206	19632154
FALSE	High	Master Protein	AT1G28350.2	no full name available	0.004	FALSE	3.069	3	2	19	2	748	84.7	6.61	1.7	2	0	3.84937e+07	3.89512e+07	2.1953e+07	2.28127e+07	3.60744e+07	4.18042e+07	4.17759e+07	27797840	4.42793e+07	37429689	3.62001e+07	3.58332e+07	2.21661e+07	23957162	1.84762e+07	17471709	2.1589e+07
FALSE	High	Master Protein	AT1G28490.1	syntaxin of plants 61	0	FALSE	6.624	5	1	2	1	245	27.7	5.24	0	1	0	4.16937e+06	4.5914e+06	3.68242e+06	3.1171e+06	4611168	4436602	9752593	11635246	12873537	14210281	9376326	9938246	6.72746e+06	5433915	4262371	3.59422e+06	3.6947e+06
FALSE	High	Master Protein	AT1G28550.1	RAB GTPase homolog A1I	0	FALSE	12.312	13	3	8	1	218	24.3	5.95	21.41	3	2	1.53044e+06	9439382	1.14783e+06	1.52086e+06	4.09283e+06		1.97942e+07	2.45436e+07	2.80507e+07	2.88204e+07	2.41369e+07	2.20223e+07	1.22436e+07	1.16676e+07	10469339	1.10043e+07	1.03386e+07
FALSE	High	Master Protein	AT1G28580.1	no full name available	0	FALSE	14.516	7	3	4	3	390	43	5.31	6.58	3	0
FALSE	High	Master Protein	AT1G28600.1	Guard-cell-enriched GDSL Lipase 2	0	FALSE	77.562	26	6	28	6	393	43.6	8.48	94.09	6	0	20410253	8060004	1.81712e+07	12073297	1.07605e+07	6.093e+06	147871158	1.84536e+08	268588454	248634001	139417448	122643247	29273120	190946765	3.70335e+07	4.81293e+07	6.88169e+07
FALSE	High	Master Protein	AT1G28650.1	no full name available	0	FALSE	18.41	7	2	20	2	385	42.8	5.82	81.19	2	0	45714952	41643316	45015644	44164752	70932864	67126032	28743738	32004784	55261872	66197920	31304444	36814290	51639980	57128376	48073648	59568068	61057796
FALSE	High	Master Protein	AT1G28660.1	Guard-cell-enriched GDSL Lipase 4, Guard-cell-enriched GDSL Lipases	0	FALSE	15.2	4	1	10	1	383	42	5.02	31.42	1	0			7.66176e+06	9231849	16460982	11995701	11709098	12333940	14095980	14166711	13178764	13564717	5.23612e+06	10507887	7769114	7.57751e+06	7523238
FALSE	High	Master Protein	AT1G28680.1	COUMARIN SYNTHASE	0	FALSE	22.066	17	6	24	6	451	49.6	5.85	49.56	6	0	106038291	1.24581e+08	105508852	138672018	162661012	174229430	2.13035e+08	265852641	301338584	299587706	2.45926e+08	2.23876e+08	98321666	119529647	127905193	124451149	138349611
FALSE	High	Master Protein	AT1G29040.1	no full name available	0	FALSE	31.063	25	6	37	6	198	21.4	8.09	75.62	6	0	4.96188e+07	41343273	6.85991e+07	74469395	9.96573e+07	108151819	156777784	166420059	1.91851e+08	259058524	1.85245e+08	194245364	136611743	1.34019e+08	95097014	91982460	1.10807e+08
FALSE	High	Master Protein	AT1G29150.1	non-ATPase subunit 9, REGULATORY PARTICLE NON-ATPASE 6	0	FALSE	64.65	25	10	57	10	419	46.7	6.67	112.87	10	0	9.47225e+07	9.57266e+07	7.7231e+07	8.57785e+07	1.18257e+08	1.2589e+08	2.37774e+08	2.60145e+08	3.20892e+08	310966658	2.2646e+08	2.19608e+08	76827580	9.26517e+07	113454190	1.32887e+08	1.251e+08
FALSE	High	Master Protein	AT1G29660.1		0	FALSE	386.294	62	15	342	15	364	40.1	5.36	1497.57	15	0	5178703660	4824540292	5.48826e+09	5.53198e+09	4285825553	4.36064e+09	6.68773e+09	7084552531	8999615644	8520023436	5.92186e+09	5.97253e+09	1.12872e+10	1.26696e+10	1.35892e+10	1.43753e+10	1.5113e+10
FALSE	High	Master Protein	AT1G29670.2		0	FALSE	388.287	57	18	202	18	431	47.7	9.17	805.05	18	0	4.51931e+08	460918072	3.46614e+08	2.68462e+08	472476832	5.02352e+08	3.30707e+09	3688682043	5.42135e+09	5.28808e+09	2.76123e+09	2.65982e+09	1120469956	1.07398e+09	1.02035e+09	1.02113e+09	1.22698e+09
FALSE	High	Master Protein	AT1G29720.1	RKF-LIKE 1	0	FALSE	9.102	2	2	2	2	1019	112.7	7.28	4.18	2	0													3.18653e+06	4.87529e+06	7614992	9618989	7.54513e+06
FALSE	High	Master Protein	AT1G29880.1	no full name available	0	FALSE	250.989	41	27	169	27	729	81.9	7.01	483.68	27	0	325147314	4.03334e+08	361939351	4.04622e+08	5.05969e+08	5.16934e+08	8.95158e+08	1.04255e+09	1.31043e+09	1.42002e+09	9.47549e+08	8.3656e+08	6.31899e+08	5.54542e+08	5.36161e+08	552165378	5.93352e+08
FALSE	High	Master Protein	AT1G29900.1	carbamoyl phosphate synthetase B, VENOSA 3	0	FALSE	270.646	34	31	155	31	1187	129.9	5.73	486.24	31	0	4.00786e+08	4.83949e+08	4.93038e+08	583415761	586397121	594844977	1.24589e+09	1.2903e+09	1631342023	1.67482e+09	1270853357	1172006978	512967645	5.84811e+08	6.69124e+08	668655306	7.94434e+08
FALSE	High	Master Protein	AT1G29990.1	prefoldin 6	0	FALSE	4.199	6	1	12	1	129	14.8	9.09	17.96	1	0	32082694	33795372	27645452	27119496	36201752	37474656	34050128	35656336	41883180	38684140	28019530	32771532	19995994	23401158	17566464	19146432	23119116
FALSE	High	Master Protein	AT1G30000.2	alpha-mannosidase 3	0	FALSE	93.181	18	8	31	8	644	71	6.24	114.37	8	0	49792941	40761694	5.20441e+07	6.31448e+07	6.79837e+07	100978421	45279234	5.81785e+07	63341629	7.01818e+07	45850682	43915406	1.1742e+08	1.08009e+08	173431157	155407263	199051925
FALSE	High	Master Protein	AT1G30120.1	pyruvate dehydrogenase E1 beta	0	FALSE	12.776	5	2	14	2	406	44.2	6.35	33.57	2	0	104657774	101197492	80542451	87635300	1.68732e+08	173176260	1.88266e+08	202632312	272037748	281610208	192051176	1.8388e+08	70561168	99421088	129491608	97121420	138239492
FALSE	High	Master Protein	AT1G30230.2	eukaryotic elongation factor 1B beta 1, elongation factor 1B beta	0	FALSE	127.789	53	11	106	6	260	28.8	4.74	324.23	11	5	2.98193e+08	2.76294e+08	4.81063e+08	423487310	3.28809e+08	385982930	1157458709	1.21194e+09	1548621540	1590641219	1.09268e+09	1207426728	497437438	5.53139e+08	520112990	5.21147e+08	573630313
FALSE	High	Master Protein	AT1G30360.1	early-responsive to dehydration 4	0	FALSE	14.518	6	4	10	4	724	81.9	9.23	19.53	4	0	1.70822e+07	3.36976e+07	7.09672e+06	22546910	1.14439e+07	971153	1.25083e+07	1.38979e+07	18463530	3.45504e+07	1.05005e+07	2.00495e+07					575029
FALSE	High	Master Protein	AT1G30470.1	no full name available	0	FALSE	25.174	5	3	24	3	811	89.8	4.55	61.99	3	0	2.64292e+07	2.58235e+07	29125255	14706470	3.33914e+07	3.49394e+07	1.03829e+07	1.61006e+07	8589649	27865216	21087293	2.68139e+07	1.31812e+06	3.72909e+06	1.42366e+06	2.31208e+06	1.15143e+06
FALSE	High	Master Protein	AT1G30510.2	root FNR 2	0	FALSE	37.267	11	5	22	4	382	42.8	8.6	41.95	5	1	3.81707e+07	4.54552e+07	4.67635e+07	4.80655e+07	5.43523e+07	1.9944e+07	48438395	6.34169e+07	6.63829e+07	74381009	5.42803e+07	4.88638e+07	2.98178e+07	3.60791e+07	2.91515e+07	2.733e+07	2.84101e+07
FALSE	High	Master Protein	AT1G30530.1	UDP-glucosyl transferase 78D1	0	FALSE	54.961	21	8	37	6	453	50.1	5.63	91.23	8	2	1.03983e+08	120095950	1.2372e+08	97217001	154532978	130225252	180216145	179050059	230949779	211095641	147048130	136117820	45555572	5.6245e+07	4.46096e+07	4.35377e+07	59483878
FALSE	High	Master Protein	AT1G30570.1	hercules receptor kinase 2	0.007	FALSE	2.453	1	1	3	1	849	93.9	6.61	1.84	1	0	73823648	74652896	47361724	65985676	52486084	79913936	56500368	44632788
FALSE	High	Master Protein	AT1G30580.1		0	FALSE	151.782	46	14	74	14	394	44.4	6.81	221.11	14	0	1.47147e+08	134729336	1.45032e+08	1.46218e+08	2.0739e+08	198394567	317523164	3.75469e+08	605106387	5.60969e+08	3.44977e+08	342232767	2.18424e+08	2.21081e+08	1.89531e+08	1.69766e+08	209619711
FALSE	High	Master Protein	AT1G30600.1	no full name available	0	FALSE	66.974	17	8	43	7	832	88.5	8.47	111.33	8	1	2.1672e+07	3.61889e+07	2.92899e+07	3.78258e+07	3.11573e+07	3.48841e+07	1.07396e+08	1.1387e+08	1.66221e+08	1.61084e+08	114932938	1.07902e+08	179070848	1.77752e+08	1.9035e+08	154599614	2.55913e+08
FALSE	High	Master Protein	AT1G30690.1		0	FALSE	33.723	6	2	32	2	540	61.2	4.92	51.41	2	0	6.72132e+06	7.29756e+06	6.33901e+06	5.92157e+06	1.13298e+07	8.85072e+06	9.73983e+06	9.4748e+06	1.44281e+07	1.56848e+07	8.49986e+06	9.48699e+06	4.37211e+06	4.63662e+06	2.1877e+06	3055600	2.41271e+06
FALSE	High	Master Protein	AT1G30700.1		0	FALSE	4.386	2	1	2	1	527	59.5	9.39	5.57	1	0	10721697	7.32193e+06	22476746	20628508	15151226	14815600	4.23468e+06			4.13698e+06		4005708
FALSE	High	Master Protein	AT1G30910.1	no full name available	0	FALSE	22.289	17	5	24	5	318	35.2	6.92	49.84	5	0	32918326	37446193	3.04708e+07	3.31666e+07	56138990	5.6264e+07	6.04093e+07	53244485	99933890	9.89803e+07	65691220	54745471	4.82278e+07	5.41467e+07	4.06564e+07	2.82255e+07	1.98838e+07
FALSE	High	Master Protein	AT1G31070.2	N-acetylglucosamine-1-phosphate uridylyltransferase 1	0	FALSE	4.342	3	1	1	1	505	56	6.07	2.61	1	0
FALSE	High	Master Protein	AT1G31160.1	HISTIDINE TRIAD NUCLEOTIDE-BINDING 2	0	FALSE	33.489	22	3	10	3	187	20.4	9.13	31.03	3	0			7.38489e+06	6.2151e+06			35633292	28510324	45787204	73639032	24075914	25301484			16793476	12735756	16735682
FALSE	High	Master Protein	AT1G31180.2	ISOPROPYLMALATE DEHYDROGENASE 1, isopropylmalate dehydrogenase 3, ARABIDOPSIS ISOPROPYLMALATE DEHYDROGENASE 3	0	FALSE	147.625	37	10	91	5	419	45.7	6.46	292.09	10	1	7.25266e+08	792706114	528456600	577346094	671878128	682616103	748229155	799479087	975724071	960005956	764888680	766741625	460288327	450657468	380955156	390242596	406166992
FALSE	High	Master Protein	AT1G31190.1	myo-inositol monophosphatase like 1	0	FALSE	175.02	49	13	101	13	371	40.4	7.24	364.29	13	0	1.90571e+08	1.95769e+08	196314610	213114102	301371725	258698366	4.95458e+08	6.43056e+08	831788681	844310216	605732665	620178915	384629385	3.97005e+08	3.72515e+08	356098935	307463964
FALSE	High	Master Protein	AT1G31220.1	no full name available	0	FALSE	7.169	4	1	3	1	292	32.2	8.78	6.84	1	0	4384986		4.28319e+06		4.67185e+06	10257211	12801559	10466842	19411168	20590888	11394875	9166281		5.17154e+06
FALSE	High	Master Protein	AT1G31230.1	ASPARTATE KINASE-HOMOSERINE DEHYDROGENASE, aspartate kinase-homoserine dehydrogenase i	0	FALSE	93.951	20	13	44	12	911	99.3	6.77	100.93	13	1	7.91567e+07	3.15349e+07	8.03992e+07	3.51444e+07	48447426	5.2265e+07	95390831	7.32495e+07	1.47164e+08	1.17646e+08	8.54927e+07	75088484	63514516	6.29805e+07	5.19769e+07	5.14799e+07	5.4956e+07
FALSE	High	Master Protein	AT1G31340.1	related to ubiquitin 1, ARABIDOPSIS THALIANA RELATED TO UBIQUITIN 1	0	FALSE	97.276	51	8	400	8	156	17.4	6.06	1043.66	8	0	2.20295e+09	2.77138e+09	2.12613e+09	2.34585e+09	2.12414e+09	2.16321e+09	2.82163e+09	3.20932e+09	3.75615e+09	3.7782e+09	2.69527e+09	2.6625e+09	1.66942e+09	1.89828e+09	1.73449e+09	1.87956e+09	1.81457e+09
FALSE	High	Master Protein	AT1G31550.2	no full name available	0	FALSE	48.008	11	3	29	3	394	43.3	5.73	86.42	3	0	1.72352e+07	1.7739e+07	2.34223e+07	2.06508e+07	3.17692e+07	35273565	6.97619e+07	45369938	4.56752e+07	4.54161e+07	3.35033e+07	3.37432e+07	2.19589e+07	2.70185e+07	1.75059e+07	2.47759e+07	1.86008e+07
FALSE	High	Master Protein	AT1G31690.1	COPPER AMINE OXIDASE ALPHA 2	0	FALSE	116.709	20	11	77	11	677	76.6	7.4	236.49	11	0	122460396	132487609	1.21591e+08	118338065	144309342	138288938	360411168	373990312	625588764	598676434	357240929	3.33824e+08	120445888	1.51395e+08	1.33833e+08	1.19874e+08	1.16914e+08
FALSE	High	Master Protein	AT1G31812.1	acyl-CoA-binding protein 6, ACYL-COA-BINDING PROTEIN	0	FALSE	100.143	53	4	98	4	92	10.4	5.24	261.47	4	0	613044669	6.34896e+08	5.45685e+08	5.74628e+08	618141665	591386550	1.42427e+09	1537008924	2158964581	2167228485	1.52223e+09	1.55771e+09	6.87904e+08	7.14324e+08	6.75909e+08	6.72001e+08	775493272
FALSE	High	Master Protein	AT1G31860.1	HISTIDINE BIOSYNTHESIS 2	0	FALSE	30.13	16	4	34	4	281	31.6	6.16	81.91	4	0	2.10841e+08	2.20952e+08	7.81754e+07	8.78598e+07	5.51578e+07	4.40555e+07	1.34252e+08	1.47118e+08	212680426	1.73337e+08	1.94763e+08	1.96076e+08	5.86674e+07	5.65542e+07	4.88794e+07	3.92751e+07	5.57186e+07
FALSE	High	Master Protein	AT1G32060.1	phosphoribulokinase	0	FALSE	482.766	68	22	687	22	395	44.4	6.05	2641.61	22	0	5.462e+09	5.48875e+09	6.20186e+09	6.26384e+09	5981968265	5802022330	1.95214e+10	2.19444e+10	2.90774e+10	29701247534	2.33105e+10	2.39664e+10	1.12967e+10	1.18105e+10	11839050043	11547763419	12717574192
FALSE	High	Master Protein	AT1G32200.1	ACYLTRANSFERASE 1	0	FALSE	88.821	29	8	36	8	459	50.4	6.55	118.74	8	0	57498846	71273923	5.62151e+07	56299008	74841534	7.89271e+07	1.55246e+08	143060488	288520095	2.54141e+08	1.51756e+08	1.82754e+08	52290229	5.10871e+07	4.40039e+07	43236161	4.75896e+07
FALSE	High	Master Protein	AT1G32440.1	plastidial pyruvate kinase 3	0	FALSE	56.321	13	6	45	4	571	62.6	7.81	126.47	6	0	1.47278e+07	1.69066e+07	15282057	1.70476e+07	6.88346e+06	14999906	27882213	35162257	6246348	4.60123e+07	34340267	35409788	15027341	6.05649e+06	15470072	1.69281e+07	1.75539e+07
FALSE	High	Master Protein	AT1G32470.1		0	FALSE	159.225	54	5	190	2	166	17.9	5.19	765.31	5	0	9.38416e+08	1045549174	1.27339e+09	1.29018e+09	1624725313	1550242798	3.30327e+09	3.81609e+09	4.63415e+09	4.90801e+09	3.7779e+09	2.9719e+09	1.32078e+09	1.23768e+09	1.24422e+09	1.25479e+09	1.65741e+09
FALSE	High	Master Protein	AT1G32500.1	ATP-binding cassette I7, non-intrinsic ABC protein 6	0	FALSE	32.401	12	5	14	5	475	52.8	5.97	28.62	5	0	53892636	3.16495e+07	2.59941e+07	2.33807e+07	2.66375e+07	2.60967e+07	3.60154e+07	4.65327e+07	4.44616e+07	79158916	3.7839e+07	4.0775e+07	1.15715e+07	1.40817e+07	1.40873e+07	1.63994e+07	1.79241e+07
FALSE	High	Master Protein	AT1G32940.1		0	FALSE	48.562	10	6	33	6	774	82.9	6.29	80.82	6	0	57576491	6.32343e+07	7.13904e+07	73173405	155872357	1.58417e+08	5.61977e+07	72852785	6.25177e+07	80796331	48443957	57598919	164259480	184708475	1.45725e+08	166223242	162074007
FALSE	High	Master Protein	AT1G32960.1		0	FALSE	10.897	1	1	3	1	777	83.6	6.73	9.1	1	0			7.64991e+06	7.35278e+06	17910376	14353111	9174029	8705828	5.36943e+06	6.70031e+06	3796139		28559114	19829836	21575378	21981092	26482208
FALSE	High	Master Protein	AT1G32990.1	plastid ribosomal protein l11	0	FALSE	10.833	9	2	12	2	222	23.1	9.66	14.27	2	0	52774975	50336863	43889062	43611998	52597862	54373910	134393776	105690628	120646316	118078252	93698356	102554172	31501769	35208830	25210258	27187737	31662532
FALSE	High	Master Protein	AT1G33140.1	PIGGYBACK2	0	FALSE	163.793	64	12	132	12	194	22	9.45	411.94	12	0	8.7678e+08	9.27528e+08	856829844	917559198	1.15228e+09	1.10614e+09	1.38736e+09	1471173974	1.5095e+09	1.54672e+09	1.02577e+09	1.10916e+09	286969688	2.95034e+08	3.28526e+08	2.95964e+08	361114703
FALSE	High	Master Protein	AT1G33590.2	no full name available	0	FALSE	259.586	47	17	131	16	514	55.8	8.91	470.49	17	1	381023159	370660315	2.48525e+08	335951710	294072366	338913806	1615951922	1.77858e+09	2802487256	2665165789	1.80451e+09	1821978719	3.27144e+08	3.26696e+08	5.43058e+08	479126865	5.15642e+08
FALSE	High	Master Protein	AT1G33600.1	no full name available	0	FALSE	48.802	13	3	7	2	478	52.4	8.97	25.84	3	0							6.63233e+06	16631255	27725775	2.15785e+07	23661655	10954040			9006469
FALSE	High	Master Protein	AT1G33610.1	no full name available	0	FALSE	39.538	15	6	31	6	478	52.6	8.51	71.72	6	0	22470250	1.6443e+07	21781689	2.16313e+07	2.1535e+07	1.58649e+07	9.58086e+07	1.13423e+08	1.57497e+08	166692727	9.22231e+07	1.05021e+08	53905625	66949606	5.5765e+07	5.79556e+07	7.32143e+07
FALSE	High	Master Protein	AT1G34030.1	no full name available	0	FALSE	36.399	26	4	47	4	152	17.5	10.54	156.8	4	0	282090554	296612862	304348634	327459288	3.40365e+08	2.58444e+08	664908756	721883072	681113760	819338566	485471524	514693222	110122516	122556236	118442066	113131661	105875704
FALSE	High	Master Protein	AT1G34430.1	embryo defective 3003	0	FALSE	66.059	16	6	26	5	465	48.3	8.78	83.82	6	0	19413207	18250402	49263074	4.20115e+07	35871422	51702524	128859628	145165434	145845678	160959080	104650854	1.05463e+08	36414513	4.27182e+07	34699258	36724499	44523574
FALSE	High	Master Protein	AT1G34760.1	ROOT HAIR SPECIFIC 5, general regulatory factor 11	0	FALSE	80.124	33	9	90	2	255	29.1	5.07	162.98	9	0				2653799			6.16402e+06	8.25019e+06	9886234	9131772		6024361			2.75972e+06
FALSE	High	Master Protein	AT1G35160.2	GENERAL REGULATORY FACTOR 4, 14-3-3 PROTEIN G-BOX FACTOR14 PHI, GF14 protein phi chain	0	FALSE	241.566	44	15	288	4	295	33.3	4.81	936.13	15	0	326376021	344960422	350909198	3.42723e+08	468799652	5.15049e+08	6.64755e+08	701844670	767138180	777869884	5.49249e+08	551337656	233553983	246298193	203513666	2.07814e+08	236356249
FALSE	High	Master Protein	AT1G35420.2	no full name available	0	FALSE	11.584	6	2	5	2	315	34.8	5.45	10.68	2	0	7.4615e+06	14101781	6.64333e+06	1.2723e+07	6877213	10045229	18243964	34595924	19270730	36956720	18542576	3.46435e+07	9.9096e+06	20645617	8.00201e+06	1.32835e+07	1.29767e+07
FALSE	High	Master Protein	AT1G35580.1	cytosolic invertase 1, alkaline/neutral invertase G, neutral invertase 2	0	FALSE	64.803	15	8	34	8	551	62.8	6.83	84.21	8	0	1.64346e+08	1.61024e+08	1.26078e+08	1.35041e+08	168113163	1.24885e+08	1.00124e+08	110541768	220858369	2.079e+08	1.51903e+08	144952107	3.80903e+07	3.86401e+07	3.37675e+07	3.21745e+07	3.1314e+07
FALSE	High	Master Protein	AT1G35720.1	annexin 1	0	FALSE	313.873	63	23	281	23	317	36.2	5.38	759.91	23	0	1207593194	1.43017e+09	1.13991e+09	1.26575e+09	1.49046e+09	1622485255	2.29977e+09	2.62875e+09	2.95122e+09	2.82815e+09	2.06966e+09	2.31711e+09	1.47708e+09	1.64686e+09	1.52348e+09	1.42026e+09	1.54085e+09
FALSE	High	Master Protein	AT1G36160.2	acetyl-CoA carboxylase 1, PASTICCINO 3, GLOSSYHEAD 1, SENSITIVE TO FREEZING 3, GURKE, EMBRYO DEFECTIVE 22	0	FALSE	27.528	2	4	16	4	2254	251.2	6.52	17.89	4	0	24180587	5.36497e+06	1.83197e+07	2.00856e+07	3.87746e+06	2.02397e+07	19017432	26601809	3.37239e+07	26790987	2.07849e+07	1.91185e+07	5.54493e+06	7.13738e+06	1.22061e+07	13470741	15837147
FALSE	High	Master Protein	AT1G36280.1	no full name available	0	FALSE	69.615	13	6	70	1	527	58.8	7.49	146.89	6	0		16791150	27701296		25226372		18580926		39146720		58704772		10948000	14814897		12884427
FALSE	High	Master Protein	AT1G36390.2	Chloroplast GrpE 2	0	FALSE	22.387	11	4	15	4	279	31.2	9.41	36.2	4	0	56993430	43373931	37893610	22428320	36358276	57390849	41160231	9.157e+07	7.06649e+07	1.48744e+08	5.09062e+07	92354949	49678742	38730224	4.28916e+07	4.05055e+07	5.18066e+07
FALSE	High	Master Protein	AT1G36730.1	no full name available	0.003	FALSE	3.246	5	2	4	2	439	48.6	6.37	1.92	2	0	8748883	9038540	5983696	5.82702e+06	7697583	9713277	10611165	9731611	12487910	15045334	10544280	9344699	16342181	15893574	16054504	15432455	24197038
FALSE	High	Master Protein	AT1G37130.1	NITRATE REDUCTASE 2, CHLORATE RESISTANT 3, ARABIDOPSIS NITRATE REDUCTASE 2, NITRATE REDUCTASE, nitrate reductase 2	0	FALSE	114.614	21	14	110	14	917	102.8	6.54	281.23	14	0	2.57891e+08	3.15162e+08	2.26353e+08	2.8089e+08	358527075	331994418	404289617	414458062	529096788	518449990	310994262	3.69935e+08	270194171	2.8229e+08	2.66079e+08	272124880	299085115
FALSE	High	Master Protein	AT1G41830.1	SKU5-similar 6, SKU5 SIMILAR 6	0	FALSE	78.772	27	10	144	5	542	60.5	9.45	320.77	10	0	5.40595e+06		16196491	17723328			55916575	71157782	117409356	129606662	4.96887e+07	100720868					32597813
FALSE	High	Master Protein	AT1G42550.1	PLASTID MOVEMENT IMPAIRED1	0	FALSE	6.326	2	1	1	1	843	93.8	5.31	3.08	1	0							10480203		10974306		5456010	7108755		20137816	15527071
FALSE	High	Master Protein	AT1G42970.1	glyceraldehyde-3-phosphate dehydrogenase B subunit	0	FALSE	504.437	69	27	814	23	447	47.6	6.8	2644.29	27	5	1.45324e+10	1.50438e+10	1.35472e+10	1.37028e+10	1.97716e+10	19646120559	3.33864e+10	3.58173e+10	4.50198e+10	4.67592e+10	3.60419e+10	3.68525e+10	1.73076e+10	1.91187e+10	1.96204e+10	1.90791e+10	2.26989e+10
FALSE	High	Master Protein	AT1G43170.5	embryo defective 2207, ribosomal protein 1	0	FALSE	169.509	40	17	103	14	389	44.5	10.17	272.24	17	3	5.82773e+08	5.37957e+08	5.28594e+08	4.93352e+08	6.43323e+08	5.00847e+08	1.16615e+09	1.11495e+09	1.57288e+09	1.38921e+09	1.00104e+09	9.51174e+08	4.57381e+08	4.2065e+08	3.791e+08	4.05186e+08	447099390
FALSE	High	Master Protein	AT1G43560.1	thioredoxin Y2	0	FALSE	68.527	25	4	49	4	167	18.6	8.27	129.86	4	0	8.26005e+07	9.56258e+07	146335489	1.4711e+08	125826083	166880993	3.14336e+08	341348929	492533870	5.06073e+08	3.51872e+08	3.694e+08	178162112	190985794	168001370	208003823	192473746
FALSE	High	Master Protein	AT1G43670.1	"fructose-1,6-bisphosphatase", "Arabidopsis thaliana cytosolic fructose-1,6-bisphosphatase", FRUCTOSE INSENSITIVE 1	0	FALSE	261.96	55	17	182	17	341	37.3	5.47	618.72	17	0	8.02768e+08	9.57391e+08	7.07076e+08	8.1344e+08	7.76638e+08	7.75217e+08	1340412964	1.57197e+09	2065291367	2.07682e+09	1538460311	1.58695e+09	1.09369e+09	1.16221e+09	1231786873	1.17483e+09	1343246442
FALSE	High	Master Protein	AT1G44790.1	no full name available	0	FALSE	55.703	30	5	35	5	199	22.2	5.31	98.71	5	0	1.00068e+08	9.76299e+07	9.38744e+07	8.47813e+07	7.98563e+07	8.85868e+07	87581077	1.15743e+08	126033651	120791638	72738791	7.38603e+07	7.4818e+07	7.78889e+07	6.62409e+07	6.63e+07	75227390
FALSE	High	Master Protein	AT1G44820.1	no full name available	0	FALSE	7.374	5	2	3	2	438	48.9	5.97	6.14	2	0	10798017	1.80126e+07	8641885	6222402	13855079	9.1926e+06	139861053	11297761	63458374	151815122	151237521	141053146	16725321	2.65257e+07	2.71117e+06	4651952	6.45139e+07
FALSE	High	Master Protein	AT1G44835.2	no full name available	0.006	FALSE	2.644	5	1	1	1	308	33.8	8.43	0	1	0									531161	969546	315253
FALSE	High	Master Protein	AT1G45000.1		0	FALSE	93.605	34	10	88	1	399	44.7	8.19	239.43	10	8	7.83938e+07	5.74103e+07	7.09076e+07	7.46863e+07	1.18598e+08	1.0756e+08	2.06723e+08	2.03551e+08	2.83773e+08	3.01568e+08	1.89454e+08	3.25091e+08	8.75429e+07	4.22507e+07	1.094e+08	1.00665e+08	1.56901e+08
FALSE	High	Master Protein	AT1G45145.1	thioredoxin H-type 5, THIOREDOXIN H-TYPE 5, LOCUS OF INSENSITIVITY TO VICTORIN 1	0	FALSE	102.58	76	8	85	7	118	13.1	5.27	261.76	8	0	122456602	1.25098e+08	1.65676e+08	1.89155e+08	1.58638e+08	1.92339e+08	6.27834e+08	5.72175e+08	8.03418e+08	8.3638e+08	5.97097e+08	5.78314e+08	3.6214e+08	4.14507e+08	370644797	3.96347e+08	4.3738e+08
FALSE	High	Master Protein	AT1G45201.3	ARABIDOPSIS THALIANA TRIACYLGLYCEROL LIPASE-LIKE 1, triacylglycerol lipase-like 1	0	FALSE	40.376	14	6	21	6	504	57.7	9.16	52.63	6	0	596165262	587931492	422235770	470079654	732025000	704699560	441265434	435865511	344045512	399689750	369759988	4.0347e+08	328507692	3.59399e+08	2.68072e+08	272296057	308520959
FALSE	High	Master Protein	AT1G47128.1	responsive to dehydration 21A, responsive to dehydration 21	0	FALSE	166.929	26	12	158	11	462	50.9	5.41	490.15	12	1	1015040175	1209761475	9.55335e+08	1.155e+09	921689004	1.07794e+09	1.93427e+09	2.09927e+09	2.3125e+09	2.35105e+09	1.99369e+09	2.11731e+09	1172614292	1.21238e+09	1.15505e+09	1.20228e+09	1.3892e+09
FALSE	High	Master Protein	AT1G47200.1	WPP domain protein 2	0	FALSE	19.558	20	2	13	2	180	19.1	4.53	9.94	2	0	443680	626705	320617	405251	700010	675855	2.77571e+07	2.06428e+06	1636173	3.87359e+06	1.1351e+06	2.29918e+06		820151	248049	568633
FALSE	High	Master Protein	AT1G47960.1	cell wall / vacuolar inhibitor of fructosidase 1, CELL WALL / VACUOLAR INHIBITOR OF FRUCTOSIDASE 1	0	FALSE	36.139	20	3	35	3	205	22.3	8.15	108.47	3	0	158959815	146211939	178130806	156427096	178274461	143996800	164684316	177300492	184287348	204238948	149738042	152547684	473211048	496907720	437891936	461910376	497245304
FALSE	High	Master Protein	AT1G48030.5	mitochondrial lipoamide dehydrogenase 1	0	FALSE	361.455	59	27	314	16	507	54	7.4	899.62	27	11	1.3481e+09	1.34921e+09	8.62532e+08	1.28469e+09	7.58697e+08	1.35726e+09	2.00187e+09	2203156058	2.61061e+09	2.86999e+09	1.97279e+09	1.92588e+09	1.66683e+09	1.71608e+09	1.51142e+09	1.19241e+09	1.34631e+09
FALSE	High	Master Protein	AT1G48100.1	POLYGALACTURONASE INVOLVED IN EXPANSION3	0	FALSE	15.2	4	1	2	1	475	51.3	4.98	5.98	1	0
FALSE	High	Master Protein	AT1G48350.1	EMBRYO DEFECTIVE 3105	0	FALSE	7.604	12	1	2	1	170	18.7	9.91	6.12	1	0	10386626	16316997	30326834	33855256	8838857		22278580	28313954	28168830	17297926	14423529	16064098
FALSE	High	Master Protein	AT1G48420.3	1-AMINOCYCLOPROPANE-1-CARBOXYLIC ACID DEAMINASE 1, A. THALIANA 1-AMINOCYCLOPROPANE-1-CARBOXYLIC ACID DEAMINASE 1, D-cysteine desulfhydrase	0	FALSE	85.144	23	6	48	6	401	43.9	7.36	159.87	6	0	7.17765e+07	66202699	103983457	97797298	85460246	1.03445e+08	157322471	161032701	208298897	215440601	153298860	148103836	86289545	93397676	8.36086e+07	7.69588e+07	85189379
FALSE	High	Master Protein	AT1G48520.1	GLU-ADT subunit B	0	FALSE	155.64	32	14	96	14	550	60.9	7.62	269.92	14	0	168300054	1.74142e+08	160474492	181521160	249127039	216733454	2.32997e+08	2.4985e+08	407408625	3.4225e+08	2.80773e+08	2.25874e+08	165323919	1.67261e+08	1.43416e+08	1.53029e+08	182998353
FALSE	High	Master Protein	AT1G48600.2	phosphoethanolamine N-methyltransferase, Phosphoethanolamine methyltransferase2	0	FALSE	96.214	20	8	55	5	491	56	5.19	155.28	8	3	93081601	8.8947e+07	72437186	8.30014e+07	95062690	103574123	251801443	264728991	360090958	349686002	2.38141e+08	2.47273e+08	1.09407e+08	110530682	9.59481e+07	7.74092e+07	100816338
FALSE	High	Master Protein	AT1G48630.1	receptor for activated C kinase 1B	0	FALSE	30.856	21	5	33	1	326	35.8	7.11	59.97	5	0									9516526	10358947		3.80863e+06
FALSE	High	Master Protein	AT1G48830.1	no full name available	0	FALSE	30.315	30	3	8	3	191	21.9	9.8	31.34	3	0	2.39071e+06	2104047	3457926	3.7384e+06	3.46584e+06	3.15799e+06	33021337	50324819	46590346	45949137	3.21907e+07	31400843	7.61796e+06	7.38032e+06	2.8646e+06	13028340	4352772
FALSE	High	Master Protein	AT1G48850.1	embryo defective 1144	0	FALSE	120.689	34	11	51	11	436	47.3	8.12	168.72	11	0	1.86841e+08	1.8909e+08	2.74686e+08	1.82228e+08	2.75273e+08	2.92545e+08	270161767	299034717	429629648	459165482	336035835	348414415	157283557	494311611	1.48903e+08	178321053	1.90603e+08
FALSE	High	Master Protein	AT1G48860.1	5-enolpyruvylshikimate-3-phosphate synthase	0	FALSE	114.595	26	12	63	5	521	55.8	6.79	163.9	12	0	2.31224e+07	2.52937e+07	2.55601e+07	2.57819e+07	2.65181e+07	2.96382e+07	7.6194e+07	85831246	1.11235e+08	1.06774e+08	6.58171e+07	7.16508e+07	3.09074e+07	2.9253e+07	2.70768e+07	23692124	3.17215e+07
FALSE	High	Master Protein	AT1G49630.1	presequence protease 2	0	FALSE	174.26	15	15	193	2	1080	121.1	5.49	523.51	15	0	6.35394e+07	7.37169e+07	1569573	6.26708e+07	8.46212e+07	5.17736e+07	41828588	36653060	3.44129e+07	2.85927e+07	3.06314e+07	1.61364e+07	19014672	20783568	1.58128e+07	1.69456e+07	13464556
FALSE	High	Master Protein	AT1G49660.1	carboxyesterase 5	0	FALSE	43.002	24	4	18	4	319	35.2	5.54	66.17	4	0	22289578	21727084	22052828	23657942			4.29502e+07	44709134	56215238	55523945	44162451	4.19158e+07	3.03068e+07	20297352	2.24362e+07	2.57801e+07	3.85704e+07
FALSE	High	Master Protein	AT1G49730.1	no full name available	0	FALSE	15.2	2	1	3	1	693	76.4	8.05	11.99	1	0			620467									1.71127e+06	6.93542e+06	7.31274e+06	5820127	6.27271e+06	6084315
FALSE	High	Master Protein	AT1G49740.1	no full name available	0	FALSE	150.082	55	16	101	16	359	39.8	8.12	266.36	16	0	105231113	1.11189e+08	7.39723e+07	8.19115e+07	83433098	69917123	501711232	5.02529e+08	846081425	856513676	470586267	451937083	6.96244e+08	522280686	6.95258e+08	629266308	6.73562e+08
FALSE	High	Master Protein	AT1G49750.1	no full name available	0	FALSE	9.262	4	2	12	2	494	54.4	8.1	29.29	2	0	100125336	106621737	8.46008e+07	8.85459e+07	97735249	104351503	1.09329e+08	103040752	114751692	112491869	97001574	10426938	233859768	252177308	188212829	179171765	193584243
FALSE	High	Master Protein	AT1G49760.2	POLY(A) BINDING PROTEIN 8, poly(A) binding protein 8	0	FALSE	66.633	13	6	33	5	671	72.7	7.53	79.46	6	1	71513222	89023481	98649168	76813005	84004139	9.05161e+07	123079155	1.03815e+08	194666180	168532566	103697237	1.09852e+08	58335750	48643932	6.1233e+07	9.28353e+07	5.4566e+07
FALSE	High	Master Protein	AT1G49820.1	S-methyl-5-thioribose kinase, 5-methylthioribose kinase 1	0	FALSE	21.461	13	5	19	5	420	48	5.73	43.8	5	0	60246602	40008232	58068650	53679166	1.14401e+08	1.04617e+08	81614244	1.09966e+08	127179898	121481877	95274583	89177242	5.04838e+07	58734718	63091154	23687664	33166711
FALSE	High	Master Protein	AT1G49970.1	NUCLEAR CLPP 5, CLP protease proteolytic subunit 1, SUPPRESSOR OF VARIEGATION 2	0	FALSE	30.82	10	3	14	3	387	42.6	8.63	31.89	3	0	44946867	56930523	4.03861e+07	4.09683e+07	39906072	62485552	9.41688e+07	1.66703e+08	1.45576e+08	1.84825e+08	1.21471e+08	102937549	6.07997e+07	6.25647e+07	5.92251e+07	4.2402e+07	7.12163e+07
FALSE	High	Master Protein	AT1G50170.1	sirohydrochlorin ferrochelatase B	0	FALSE	54.735	36	4	11	4	225	24.9	8.19	38.25	4	0	27296668	21844928	29258246	23310398	3.07879e+07	21157492	4.27469e+07	86235556	75053162	126539843	131106264	118150500	17917820	63971454	16987986	18008258	18433358
FALSE	High	Master Protein	AT1G50180.1	CEL-Activated Resistance 1	0.01	FALSE	2.31	1	1	5	1	857	97.2	6.61	7.28	1	0	130689664	135377584	98994344	99739296	80739720	74768024	187815936	195039632	267892704	262240128	187915984	189628944	159087006	155124538	115047996	116595578	128487200
FALSE	High	Master Protein	AT1G50200.2	Alanyl-tRNA synthetase	0	FALSE	196.028	23	19	193	19	1011	111.3	6.46	490.51	19	0	542814153	5.30884e+08	4.44772e+08	4.59775e+08	594673853	6.96336e+08	7.33775e+08	8.07112e+08	9.00786e+08	8.97787e+08	6.27237e+08	6.47734e+08	590740458	680137554	5.55365e+08	536381558	549958213
FALSE	High	Master Protein	AT1G50320.1	thioredoxin X, THIOREDOXIN X	0	FALSE	20.453	26	3	29	3	182	19.6	8.88	65.69	3	0			18666564	22989728			136771524	217253830	594733414	534214096	444737910	388880456	231075717	2.46345e+08	250901632	283786494	315606744
FALSE	High	Master Protein	AT1G50370.1	"flower- specific, phytochrome-associated protein phosphatase 1"	0	FALSE	20.349	7	2	8	2	303	34.8	5.07	20.54	2	0	1.89963e+07	1.61248e+07	13510309	1.74377e+07	18824196	1.95483e+07	17133629	1.74598e+07	21265216	21411695	17121244	1.79332e+07	1.13536e+07	9818973	9476749	9.70896e+06	13332539
FALSE	High	Master Protein	AT1G50380.2	no full name available	0	FALSE	121.839	24	13	51	13	776	88.1	6.44	163.72	13	0	1.01773e+07	2.7599e+07	2.36356e+07	27228373	26194432	3.31459e+07	1.32499e+08	127976393	1.85641e+08	152122236	9.54013e+07	1.0448e+08	1.18201e+08	103036339	1.28869e+08	1.1231e+08	1.14964e+08
FALSE	High	Master Protein	AT1G50480.1	10-formyltetrahydrofolate synthetase	0	FALSE	333.655	51	22	249	22	634	67.8	6.71	725.61	22	0	777735420	8.49723e+08	8.03947e+08	9.51852e+08	875047136	8.92586e+08	1.57917e+09	1.67053e+09	2.1144e+09	2138576137	1.56613e+09	1.60732e+09	1.06176e+09	1.16738e+09	1179402234	1.08286e+09	1.347e+09
FALSE	High	Master Protein	AT1G50900.1	Grana Deficient Chloroplast 1, LHCP translocation defect	0	FALSE	20.693	15	1	3	1	175	19.2	6.19	10.86	1	0									6562267				4.90358e+06	5658636	13380586		13980767
FALSE	High	Master Protein	AT1G51360.1	dimeric A/B barrel domainS-protein 1, DIMERIC A/B BARREL DOMAINS-PROTEIN 1	0	FALSE	11.071	15	2	3	2	210	23.6	4.84	5.95	2	0							29167436	24875920	25876928	26359926	25044514	25060294	19680416	15417302	17201046	15918733	16700256
FALSE	High	Master Protein	AT1G51630.1	Mannan Synthesis Related 2	0	FALSE	4.422	4	2	3	2	423	47.1	6.9	1.63	2	0		8927244	5.69734e+06	5976227					6727311	4454404		5.79893e+06	28669998	20302132	34801177	25100738	23952362
FALSE	High	Master Protein	AT1G51680.1	ARABIDOPSIS THALIANA 4-COUMARATE:COA LIGASE 1, 4-coumarate:CoA ligase 1, 4-COUMARATE:COA LIGASE 1	0	FALSE	20.568	4	2	13	2	561	61	5.43	31.49	2	0	11802188	10071716	4.48667e+06	8.3296e+06	10041692	8555956	19944681	29055270	40730115	39865419	14319267	13618849	8.03512e+06	8409842	6803346	4.97501e+06	17793229
FALSE	High	Master Protein	AT1G51690.5	protein phosphatase 2A 55 kDa regulatory subunit B alpha isoform	0	FALSE	14.112	4	2	6	1	610	68	5.77	6.43	2	1	5.60094e+06	5.88726e+06	7.91683e+06	6244797	4472973	3208502	11443728	15770468	11277414	14531962	9937484	8033215	3.37172e+06	7.49099e+06	4847844		6.67999e+06
FALSE	High	Master Protein	AT1G51760.1	IAA-ALANINE RESISTANT 3, JASMONIC ACID RESPONSIVE 3	0	FALSE	13.103	4	1	2	1	440	48.2	6.73	5.87	1	0	3696614	6.38921e+06	5.77932e+06	3809192	3960574	5.3573e+06	5.3504e+06	6400379	6.99358e+06	8947665	5068101	5.84157e+06	3.40032e+06		3.0127e+06		3718189
FALSE	High	Master Protein	AT1G51790.2	no full name available	0	FALSE	6.454	2	2	2	2	934	103.5	6.51	2.15	2	0	6.02603e+06	4633180	3.30128e+06	5527299		3.21401e+06							18381610	17707252	11834476	9507917	9739212
FALSE	High	Master Protein	AT1G51805.1	stress induced factor 3	0	FALSE	81.584	12	9	62	8	884	98	5.6	170.72	9	0	174257122	184291218	1.60327e+08	180980758	217467702	2.55842e+08	222737433	251004122	259972861	243807658	179144411	183131988	518102376	546003974	5.28745e+08	476400078	5.17859e+08
FALSE	High	Master Protein	AT1G51890.2	no full name available	0	FALSE	34.95	7	6	35	6	898	100.9	6.67	77.94	6	0	141960905	175034200	133094204	163708056	134068165	145027162	119313092	123586105	78420032	93349049	104658945	89992128	345950083	386105996	331754056	323168442	315788760
FALSE	High	Master Protein	AT1G52000.1	no full name available	0	FALSE	18.969	6	3	9	3	730	73.9	5.16	17.58	3	0	37081592	33934228	44629341	55643957	47531079	59588064	22488486	34813976	16930212	33455102	13264190	7457338	8.17926e+06	12531716	12341500	13099334	13788074
FALSE	High	Master Protein	AT1G52340.1	SALT RESISTANT 1, ABA DEFICIENT 2, GLUCOSE INSENSITIVE 1, ARABIDOPSIS THALIANA ABA DEFICIENT 2, SUGAR-INSENSITIVE 4, IMPAIRED SUCROSE INDUCTION 4, SHORT-CHAIN DEHYDROGENASE/REDUCTASE 1, SHORT-CHAIN DEHYDROGENASE REDUCTASE 1	0	FALSE	11.627	10	2	2	2	285	30.3	6.28	6.48	2	0		10024982		5.35777e+06	4312814	4722903	2986943	6783645	2.69532e+07	2.70506e+07	2.94808e+06	7.7489e+06	539334	1.2446e+06			483965
FALSE	High	Master Protein	AT1G52400.3	A. THALIANA BETA-GLUCOSIDASE 1, BETA-GLUCOSIDASE HOMOLOG 1, beta glucosidase 18	0	FALSE	50.143	17	7	25	6	528	60.4	7.21	56.94	7	1	125691750	1.40767e+08	2.35004e+08	235786741	145092842	1.46507e+08	1.9763e+08	240516793	2.50187e+08	226349007	1.87501e+08	177270965	104761894	1.002e+08	95878657	88111371	1.02685e+08
FALSE	High	Master Protein	AT1G52670.1	biotin/lipoyl attachment domain containing 2, BCCP-Like Protein 1	0	FALSE	23.029	11	2	10	2	274	29.6	8.38	22.57	2	0	6.30425e+07	6.62169e+07	89844951	1.01554e+08	1.42563e+08	1.43773e+08	51181543	52771023	71573038	65380994	3.97553e+07	45727785	120186716	1.58013e+08	125842070	128495469	139430817
FALSE	High	Master Protein	AT1G52730.2	no full name available	0	FALSE	40.714	14	3	23	1	343	37.7	6.32	65.64	3	2	2403912	2.66763e+06	1.57374e+06	1.67175e+06	2.21179e+06	2.83849e+06	4.75209e+06	4817854	1.35538e+07	20523443	1.1816e+07	1.31392e+07	2.4503e+06	2.85391e+06	1.87585e+06	1.69762e+06	1.59153e+06
FALSE	High	Master Protein	AT1G53070.1	no full name available	0	FALSE	13.462	10	2	3	2	272	30.4	8.5	0	2	0							33550952	28873047	61001254	57251002	30993074	41184696	22931416	28979243	42871558	37443813	69370014
FALSE	High	Master Protein	AT1G53240.1	mitochondrial malate dehydrogenase 1	0	FALSE	349.468	70	17	198	11	341	35.8	8.35	824.88	17	6	1.17166e+09	1171866793	1013324125	1056775587	1187546661	1159398514	2726812514	3218106277	4519974249	4.78702e+09	3.43984e+09	3637295925	1412808425	1.47785e+09	1.60359e+09	1589383568	1577713486
FALSE	High	Master Protein	AT1G53280.1	DJ-1 homolog B	0	FALSE	172.7	37	11	72	11	438	47	7.85	268.1	11	0	2.25684e+08	2.11976e+08	2.46142e+08	2.4176e+08	266899151	259610357	4.33926e+08	522933239	648943492	648432843	4.38696e+08	4.39328e+08	1.78588e+08	1.89596e+08	440398168	4.26939e+08	4.97411e+08
FALSE	High	Master Protein	AT1G53310.1	phosphoenolpyruvate carboxylase 1, PEP(PHOSPHOENOLPYRUVATE) CARBOXYLASE 1	0	FALSE	453.903	47	38	351	22	967	110.2	6.06	1107.23	38	0	6.5184e+08	684393358	4.7646e+08	5.56177e+08	7.96748e+08	776012378	1193065576	1374374385	1522933530	1536928620	1225126980	1157961125	648354324	697734633	789803029	731934242	863707470
FALSE	High	Master Protein	AT1G53500.1	ARABIDOPSIS THALIANA RHAMNOSE BIOSYNTHESIS 2, MUCILAGE-MODIFIED 4, ARABIDOPSIS THALIANA MUCILAGE-MODIFIED 4, RHAMNOSE BIOSYNTHESIS 2	0	FALSE	28.784	6	4	21	1	667	75.2	6.46	49.91	4	0	11055417	11540431	13153510	9540564	17553388	17564216	12506676	13076474	15628596	18162050	10939957	11716679	7.76362e+06	14768256	10109935		7.91489e+06
FALSE	High	Master Protein	AT1G53520.1	fatty-acid-binding protein 3	0	FALSE	25.89	14	4	25	4	287	30.7	8.41	64.51	4	0	48258964	5.68281e+07	69964249	7.91267e+07	72591750	75690518	90285636	109411251	182096509	181470980	113557027	114477966	61965743	74118353	48750432	5.91349e+07	7.37003e+07
FALSE	High	Master Protein	AT1G53580.1	glyoxalase II 3, GLYOXALASE 2-3, ETHYLMALONIC ENCEPHALOPATHY PROTEIN1, ETHE1-LIKE	0	FALSE	106.563	42	9	65	9	294	32.3	7.01	211.72	9	0	335729451	364914215	402724484	444513862	4.70313e+08	442286670	5.02623e+08	5.51094e+08	530862474	549474650	367236654	4.11213e+08	2.05953e+08	201839311	198198195	220896583	2.47094e+08
FALSE	High	Master Protein	AT1G53730.2	STRUBBELIG-receptor family 6	0	FALSE	24.23	5	3	17	3	720	78.1	6.55	34.99	3	0	3.74539e+07	3.1659e+07	4.21137e+07	3.80666e+07	40995421	51520588	33926086	2.3567e+07	56849076	52990839	11648385	14659516	84882814	97562644	82908276	78147324	85585482
FALSE	High	Master Protein	AT1G53750.1	regulatory particle triple-A 1A	0	FALSE	86.22	30	11	68	11	426	47.8	6.65	179.57	11	0	1.36208e+08	145878295	1.14514e+08	1.18454e+08	1.6962e+08	184700271	143039445	1.86798e+08	1.82806e+08	2.07095e+08	122844263	1.38115e+08	7.16158e+07	7.02907e+07	6.34108e+07	6.30771e+07	7.13386e+07
FALSE	High	Master Protein	AT1G53840.1	pectin methylesterase 1	0	FALSE	31.662	13	5	18	5	586	64.1	8.32	22.1	5	0	68539832	71258192	41653296	42891756	31806352	33646344	6.95643e+07	80375272	50016465	4.42813e+07	2.91561e+07	2.56907e+07	2.89181e+07	3.11802e+07	2.64777e+07	3.02196e+07	2.26135e+07
FALSE	High	Master Protein	AT1G53850.2	20S proteasome alpha subunit E1, ARABIDOPSIS 20S PROTEASOME ALPHA SUBUNIT E1	0	FALSE	132.182	52	11	100	1	237	25.9	4.75	313.09	11	10	2.33535e+08	233348181	204890308	2.38659e+08	179139139	1.92191e+08	4.85003e+08	539595702	6.11738e+08	6.73884e+08	4.40915e+08	4.74672e+08	290422660	315533160	275552231	2.67754e+08	2.93455e+08
FALSE	High	Master Protein	AT1G54010.1	GDSL-like lipase 23	0	FALSE	40.99	15	5	17	5	386	43.1	8.07	40.25	5	0	4.20618e+07	3.96497e+07	44249613	55988190	52932536	56517198	8.38528e+07	1.1034e+08	1.53397e+08	147823623	104682624	121505716	33746481	5.32194e+07	39535046	67839595	59585369
FALSE	High	Master Protein	AT1G54030.1	ENDOPLASMIC RETICULUM MORPHOLOGY 3, MODIFIED VACUOLE PHENOTYPE 1, NUCLEAR CAGE, GOLGI DEFECTS 36	0	FALSE	35.538	9	3	12	3	417	46.1	6.73	27.96	3	0	19844560	24793746	25486970	25219342	23639594	48234980	7.28132e+07	8.55682e+07	1.02176e+08	9.95743e+07	76155993	8.45998e+07	3.44293e+07	33669684	45774200	58608745	50137002
FALSE	High	Master Protein	AT1G54100.2	aldehyde dehydrogenase 7B4	0	FALSE	121.552	31	13	91	13	508	54.2	5.54	227.31	13	0	1.86428e+08	196175583	204337557	2.24775e+08	2.65346e+08	2.92313e+08	5.44967e+08	5.85026e+08	5.63442e+08	6.11397e+08	5.4651e+08	5.73034e+08	2.48647e+08	304234408	2.41469e+08	255753528	2.93497e+08
FALSE	High	Master Protein	AT1G54340.1	isocitrate dehydrogenase	0	FALSE	88.945	18	8	137	1	416	47.2	7.71	373.6	8	0							5559683		2.29799e+06	98035.7	6259636	6.86935e+06			4.00302e+06	4315433	4.07942e+06
FALSE	High	Master Protein	AT1G54410.1	dehydrin 11kDa	0	FALSE	15.551	12	1	14	1	98	10.8	7.21	32.16	1	0	29961948	30509216	2.31558e+07	24809750	31114584	34521132	38475900	4.42965e+07	44285612	45317468	38910328	42629212	17353104	25197790	18106592	14743263	22002124
FALSE	High	Master Protein	AT1G54580.1	acyl carrier protein 2	0	FALSE	15.2	15	1	10	1	136	14.5	5.31	57.71	1	0							1.82994e+06			7.00484e+06	34370804	22934950	350752	12466061	1.01583e+06	15737662	835973
FALSE	High	Master Protein	AT1G54630.1	acyl carrier protein 3	0	FALSE	30.401	15	1	25	1	136	14.6	5.31	135.56	1	0							4469503	85852280	148525536	1.43924e+07	114939872	112182816	29167928	72055984	66085512	60960136
FALSE	High	Master Protein	AT1G54790.2	no full name available	0	FALSE	42.633	15	5	28	5	408	45.4	6.32	60.39	5	0	17375192	20326916	23784484	20031283		8515858	1.01266e+08	112054742	140518754	141129461	1.28592e+08	1.36594e+08	58946064	6.32127e+07	6.26823e+07	5.36035e+07	6.6595e+07
FALSE	High	Master Protein	AT1G55010.1	plant defensin 1.5	0	FALSE	14.218	18	1	2	1	80	9.1	5.95	6.63	1	0	43277528	30352804	47120224	55810584	27270554	31751464
FALSE	High	Master Protein	AT1G55090.1	no full name available	0	FALSE	16.728	5	4	13	4	725	80.8	5.85	10.62	4	0	30735852	28036064	2.19244e+07	30312834	32361447	37703003	5.69012e+07	6.5149e+07	72471501	69648772	64455627	6.90461e+07	3.04264e+07	3.64464e+07	2.6217e+07	20653739	24642410
FALSE	High	Master Protein	AT1G55120.1	beta-fructofuranosidase 5, 6-fructan exohydrolase	0	FALSE	32.736	9	4	21	4	594	67	5.78	66.47	4	0	4.32387e+07	4.37736e+07	72777309	64693345	34259568	33977410	9.38908e+07	1.08566e+08	1.0239e+08	25106442	22562273	21486340	67347482	72485470	7.10347e+07	7.75527e+07	8.34796e+07
FALSE	High	Master Protein	AT1G55260.1	glycosylphosphatidylinositol-anchored lipid protein transfer 6	0	FALSE	30.853	17	5	61	5	227	25.3	6.71	156.05	5	0	329744198	400930742	3.43575e+08	3.91107e+08	404864528	413061152	7.73675e+08	879627138	892745630	956604104	7.46493e+08	7.91889e+08	469975045	560876735	441640307	462091397	497630002
FALSE	High	Master Protein	AT1G55265.1	no full name available	0	FALSE	8.189	6	1	4	1	175	19.1	5.26	8.6	1	0							39208520	21972034	39238068	44791320	40432896	41440628	19692456	22403742	21324968	15287309	19294230
FALSE	High	Master Protein	AT1G55480.1	"protein containing PDZ domain, a K-box domain, and a TPR region"	0	FALSE	112.624	35	10	83	10	335	37.4	8.12	263.91	10	0	1.81604e+08	2.20875e+08	2.01868e+08	217324348	1.02867e+08	1.18116e+08	3.89507e+08	420868211	6.46623e+08	6.36362e+08	4.15423e+08	4.46788e+08	2.79971e+08	2.81791e+08	2.54982e+08	2.37578e+08	2.39346e+08
FALSE	High	Master Protein	AT1G55490.5	chaperonin-60beta1, LESION INITIATION 1, chaperonin 60 beta	0	FALSE	615.143	60	34	569	7	600	63.8	6.51	1993.93	34	26	4.38302e+09	4.46107e+09	3.52514e+09	3.60269e+09	5.57523e+09	5.64927e+09	1.0179e+10	1.12043e+10	1.45326e+10	1.49883e+10	1.06834e+10	1.08047e+10	2.76605e+09	2961633326	2.96385e+09	3.00495e+09	2.89336e+09
FALSE	High	Master Protein	AT1G55860.1	ubiquitin-protein ligase 1	0	FALSE	4.52	0	1	1	1	3930	432.3	5.21	2.7	1	0
FALSE	High	Master Protein	AT1G55980.1	no full name available	0	FALSE	16.56	6	2	3	2	468	51.2	6.79	5.71	2	0							9423907	31877379	12370608	47272486	22357072	4.29371e+07			3.17187e+06		11793322
FALSE	High	Master Protein	AT1G56050.1		0	FALSE	8.561	3	1	3	1	421	45.6	5.97	9.14	1	0	13950722	6.33324e+06	5.35157e+06	5.15111e+06	7.59055e+06	9127664	13498201	14019664	23078890	23263190	13734453	14592543	9390379	13198561	7.01638e+06	5.58168e+06	8197235
FALSE	High	Master Protein	AT1G56070.2	LOW EXPRESSION OF OSMOTICALLY RESPONSIVE GENES 1	0	FALSE	580.055	59	41	443	41	843	93.8	6.25	1461.3	41	0	1.65866e+09	1.60547e+09	1.40742e+09	1.49001e+09	1.28925e+09	1407323089	3.39236e+09	3.75948e+09	5.60925e+09	5.61169e+09	3.0823e+09	3.12954e+09	1.71593e+09	1840943275	1.78257e+09	1.78807e+09	2.07896e+09
FALSE	High	Master Protein	AT1G56120.1	no full name available	0	FALSE	13.189	4	2	8	2	1047	114.7	6.9	17.85	2	0		4334851	5.03573e+06			3542767	12019954	16356626	15350432	13497860	6.39189e+06	10533732	47427600	47117040	48086840	43586380	49225388
FALSE	High	Master Protein	AT1G56190.1		0	FALSE	460.308	61	21	454	9	478	49.9	8.27	1676.01	21	2	675395238	724957508	869703403	937364265	914858643	943250186	1469484317	1463817846	2084674822	2200849184	1544684072	1516261045	6.02361e+08	664939326	738374663	730249677	849945664
FALSE	High	Master Protein	AT1G56340.1	calreticulin 1a, calreticulin 1	0	FALSE	156.089	50	16	135	10	425	48.5	4.6	397.29	16	0	3.24585e+08	3.74318e+08	3.96452e+08	3.95083e+08	3.0209e+08	3.02725e+08	416618445	450652612	4.36062e+08	4.81198e+08	398570620	4.04572e+08	194973345	209880266	191522639	202619601	233403223
FALSE	High	Master Protein	AT1G56450.1	20S proteasome beta subunit G1	0	FALSE	157.469	59	9	143	9	246	27.6	6.55	575.4	9	0	277114207	322542248	3.21578e+08	3.53565e+08	302881029	3.12042e+08	547947448	6.44941e+08	745149008	742832618	530664222	566095485	3.3537e+08	329019123	327094326	3.11866e+08	340436099
FALSE	High	Master Protein	AT1G56500.1	suppressor of quenching 1	0	FALSE	45.125	7	5	23	5	1055	114.3	5.63	54.62	5	0	106439940	102624925	90237174	98628532	64708113	69724105	252961781	252847046	334134695	341522841	227807436	2.24693e+08	92001682	8.88466e+07	87659326	9.38982e+07	92434555
FALSE	High	Master Protein	AT1G56580.1	SMALLER WITH VARIABLE BRANCHES	0	FALSE	49.412	18	3	45	2	166	18.4	7.18	131.7	3	0	16133934	50149622	29098199	56946060	2.41693e+07	30008589	25915494	41255168	33936087	51697097	36143303	50922519	8730175	15732776	10885592	5.08394e+07	9973939
FALSE	High	Master Protein	AT1G56700.1	no full name available	0	FALSE	9.335	9	1	1	1	219	24	6.39	3.73	1	0
FALSE	High	Master Protein	AT1G57720.1	no full name available	0	FALSE	288.151	48	18	217	11	413	46.4	5.71	615.27	18	7	6.38062e+08	7.5818e+08	6.15489e+08	6.72289e+08	8.27796e+08	8.60788e+08	1790478165	1.90151e+09	2.24006e+09	2343350783	1.61572e+09	1.73576e+09	8.31021e+08	9.85922e+08	7.6067e+08	7.9928e+08	8.57239e+08
FALSE	High	Master Protein	AT1G58080.1	ATP phosphoribosyl transferase 1	0	FALSE	54.566	22	6	16	5	411	44.5	6.43	56.99	6	0		12866432	4.23256e+06	2.86917e+07	2.77547e+07	2.61196e+07	53420393	68890076	115934598	108943382	5.77737e+07	6.41078e+07	2.06879e+07	6135309	2.6848e+07	2.61332e+07	3.42982e+07
FALSE	High	Master Protein	AT1G58270.1		0	FALSE	63.279	15	7	36	7	396	45	5.82	82.36	7	0	2.40349e+07	18764362	1.9403e+07	16010028	16114000	21631168	2.585e+08	2.76171e+08	321141081	325404456	2.25479e+08	2.34382e+08	1.81214e+07	16275691	2.19307e+07	9716895	2.01846e+07
FALSE	High	Master Protein	AT1G58370.2	ARABIDOPSIS THALIANA XYLANASE 1	0	FALSE	15.473	2	2	4	2	945	105.7	6.51	9.38	2	0							4.56278e+06	4.16315e+06	8030001	8890463	6.4903e+06	6.52908e+06		1.93579e+06		3.23356e+06	5.47342e+06
FALSE	High	Master Protein	AT1G58380.1		0	FALSE	105.333	28	7	36	2	284	30.7	10.26	96.08	7	0	3.64616e+06			19326568			7.84966e+07	7.11433e+07	1.02198e+08	106564219	7.32271e+07	70389077					4.72838e+06
FALSE	High	Master Protein	AT1G59700.1	glutathione S-transferase TAU 16	0	FALSE	40.04	26	5	27	5	234	26.5	5.58	39.38	5	0	52371158	66172443	84504156	82872644	96731889	107637491	120231413	127359746	191733296	160966734	143941275	124460430	71811901	77434891	66495617	55971383	67116569
FALSE	High	Master Protein	AT1G59730.1	thioredoxin H-type 7	0.003	FALSE	3.343	9	1	2	1	129	14.5	8	3.59	1	0							2933490		5.58917e+06	5.56925e+06			6351861	6.37281e+06	6711225	8.36816e+06	11278651
FALSE	High	Master Protein	AT1G59870.1	Arabidopsis thaliana ATP-binding cassette G36, PLEIOTROPIC DRUG RESISTANCE 8, ARABIDOPSIS PLEIOTROPIC DRUG RESISTANCE 8, PENETRATION 3, ATP-binding cassette G36	0	FALSE	4.472	1	2	7	2	1469	165	7.9	3.68	2	0	32986204	32087074	18291259	4940363	7.00351e+06	1.70281e+07	62015911	62287414	79841204	86201364	77812568	84970442	8.05268e+06	30097530	15114280	1.85181e+07	23960452
FALSE	High	Master Protein	AT1G59900.1	pyruvate dehydrogenase complex E1 alpha subunit, IAR4-LIKE	0	FALSE	62.876	23	9	40	8	389	43	7.49	103.8	9	1	5.24621e+07	5.1323e+07	68531134	58548554	8.15867e+07	55575569	1.75471e+08	244168488	2.84079e+08	278574340	2.12995e+08	202609345	1.13763e+08	125178978	1.02656e+08	1.08172e+08	1.78605e+08
FALSE	High	Master Protein	AT1G59960.1	no full name available	0	FALSE	36.601	17	4	19	4	326	36.7	6.44	58.35	4	0	43144665	48312845	32987006	3.38565e+07	42156897	4.18616e+07	6.75047e+07	70347596	123346038	57245718	8.1191e+07	49023512	37429808	60009571	57223610	34692984	4.19246e+07
FALSE	High	Master Protein	AT1G60000.1	no full name available	0	FALSE	25.251	19	3	10	3	258	28.5	5.52	22.91	3	0	19604245	27312837	15894379	30109670		1.51196e+07	25754863	4.05827e+07	3.77842e+07	5.97979e+07	30035884	3.91267e+07	10303410	21576916	8286738	8.09077e+06	7.8841e+06
FALSE	High	Master Protein	AT1G60420.1	nucleoredoxin 1	0	FALSE	53.687	16	7	42	7	578	65.1	5.01	102.78	7	0	7.83842e+07	88044678	6.50077e+07	6.72736e+07	1.06771e+08	100100826	1.10043e+08	137938540	1.58556e+08	155382778	121505276	1.22254e+08	5.04286e+07	6.78626e+07	44227595	4.05153e+07	5.33647e+07
FALSE	High	Master Protein	AT1G60550.1	enoyl-CoA hydratase/isomerase D	0	FALSE	4.878	3	1	1	1	337	37	7.25	0	1	0
FALSE	High	Master Protein	AT1G60590.1	no full name available	0	FALSE	4.633	2	1	1	1	540	59.6	6.92	0	1	0			2723013										11713613	9900518	8646213	10248590	11081394
FALSE	High	Master Protein	AT1G60710.1		0	FALSE	76.215	23	6	38	6	345	37.9	6.3	108.13	6	0	136578779	115605449	136095247	103278307	48354250	5.4724e+07	340607010	369822054	454601174	437672638	343479116	350499168	1.20443e+08	1.11139e+08	1.19702e+08	1.32485e+08	133753194
FALSE	High	Master Protein	AT1G60950.1	FERREDOXIN 2	0	FALSE	30.401	23	1	32	1	148	15.5	4.49	178.53	1	0	2.93685e+07	35992014	4.24921e+07	5.74308e+07			290298831	2.33701e+08	6.81525e+08	576643761	496754682	434787238	68280092	5.65384e+07	7.66559e+07	50051968	54828664
FALSE	High	Master Protein	AT1G60990.3	IBA57.2	0	FALSE	5.589	3	1	1	1	432	47	6.84	2.88	1	0	10495697	12947712	15938628	19775284	13167560	11978260	14962327			11824923			12587271		10811103	15042143
FALSE	High	Master Protein	AT1G61380.1	S-domain-1 29, ipooligosaccharide-specific reduced elicitation	0.005	FALSE	2.774	1	1	1	1	805	89.8	7.9	0	1	0			2.08571e+06				7.92093e+06	6.86786e+06	7839169		5164891	7581552	7.05761e+06	10229187	7.37471e+06	5.80387e+06	7.10286e+06
FALSE	High	Master Protein	AT1G61580.1	ARABIDOPSIS RIBOSOMAL PROTEIN 2, R-protein L3 B	0	FALSE	29.561	12	4	35	1	390	44.5	10.11	81.92	4	0	15334677	13771936	11301289	13461917			31783756	38704228	23389886	21449554	22903432	23117860	8787386	8140738		6.18061e+06	6.58629e+06
FALSE	High	Master Protein	AT1G61900.1	no full name available	0	FALSE	45.526	12	4	29	4	433	47	6.68	68.07	4	0	1.45279e+07	2.2768e+07	1.42206e+07	2.28743e+07	1.51272e+07	1.64243e+07	5.29794e+07	5.83695e+07	9.58103e+07	79560206	70306598	6.22712e+07	58419347	56942298	5.56485e+07	46004313	5.81351e+07
FALSE	High	Master Protein	AT1G62180.1	ADENOSINE-5'-PHOSPHOSULFATE REDUCTASE, 3'-PHOSPHOADENOSINE-5'-PHOSPHOSULFATE (PAPS) REDUCTASE HOMOLOG 43, 5'adenylylphosphosulfate reductase 2	0	FALSE	32.563	7	2	7	2	454	50.6	6.87	19.48	2	0	582404	2.39583e+06	597189	1.8366e+06	1.00834e+06	2335249	1500758	5.28109e+06	1724994	2847377	1.02768e+06	3.68489e+06		868909	1062943	1.70912e+06
FALSE	High	Master Protein	AT1G62380.1	ACC oxidase 2	0	FALSE	89.153	38	9	99	8	320	36.2	5.12	277.1	9	1	4.46793e+08	455024294	4.0491e+08	4.03316e+08	416854794	372000284	5.10954e+08	5.24751e+08	626174867	654633435	501222718	5.10253e+08	213927761	288127549	1.98723e+08	231315045	234145929
FALSE	High	Master Protein	AT1G62480.1	no full name available	0	FALSE	121.543	64	8	68	8	152	16.6	4.02	323.87	8	0	1.48036e+08	7.48969e+07	2.32594e+08	244351956	330364724	3.63063e+08	333425604	3.5318e+08	284423683	284116630	2.08217e+08	1.80016e+08	151211938	317386759	279792012	209094305	2.18727e+08
FALSE	High	Master Protein	AT1G62640.2	3-ketoacyl-acyl carrier protein synthase III	0	FALSE	36.048	12	4	15	4	404	42.8	7.36	45.4	4	0	434859092	456442558	341963681	405860682	280393591	274343347	331002402	3.37753e+08	77805491	93524394	68378598	74134524		8914271	6.69595e+06	5688278
FALSE	High	Master Protein	AT1G62660.1	VACUOLAR INVERTASE 1	0	FALSE	132.824	21	10	123	8	648	72.2	5.6	360.54	10	0	3.31677e+08	2.99485e+08	3.57633e+08	323968628	387436404	468247146	4.65719e+08	527969871	451975022	491778987	472876841	490855654	2.67396e+08	2.55947e+08	2.6166e+08	2.61479e+08	2.75671e+08
FALSE	High	Master Protein	AT1G62740.1	Hop2	0	FALSE	14.768	8	3	7	2	571	64.5	6.18	13.9	3	0	12328504	19113712	1.61395e+07	17353590			22299806	2.47611e+07	3.62653e+07	30513770	1.38169e+07	24319886	931872	1.52756e+06		5134879	8522962
FALSE	High	Master Protein	AT1G62750.1	SNOWY COTYLEDON 1	0	FALSE	471.395	53	28	324	28	783	86	5.6	1189.09	28	0	981711279	939544967	9.18614e+08	9.81156e+08	981259938	9.13015e+08	2078393786	2.24792e+09	3451060592	3413261949	2.19489e+09	2.2798e+09	936646845	1085023047	1046085640	1103825478	1.20291e+09
FALSE	High	Master Protein	AT1G62780.1	no full name available	0	FALSE	71.855	37	7	63	7	237	27.2	5.9	184.62	7	0	1.9646e+08	213720934	195946890	209168031	152634003	176383932	362148985	485694540	630463334	647625016	421674760	435470312	3.48222e+08	382859069	3.32018e+08	307648979	3.50479e+08
FALSE	High	Master Protein	AT1G62790.1	glycosylphosphatidylinositol-anchored lipid protein transfer 7	0	FALSE	6.184	8	1	3	1	150	15.7	7.85	0	1	0	1.82557e+06	2.19606e+06	1.34845e+06	1.7652e+06	2.92544e+06	3262162	3055169	3.73182e+06	4.02242e+06	4.07799e+06	3729609	3.05423e+06	3.42257e+06	3.36443e+06	3.37429e+06	2.48526e+06	3.26636e+06
FALSE	High	Master Protein	AT1G62820.1		0	FALSE	75.913	68	9	89	3	148	16.6	5.02	237.82	9	6	2.3172e+08	244492432	2.14254e+08	229034936	1.91658e+08	185126949	535504035	573212707	7.26763e+08	741271684	537358920	600430138	215069739	2.2237e+08	233109199	2.47648e+08	2.7099e+08
FALSE	High	Master Protein	AT1G63000.1	"UDP-4-KETO-6-DEOXY-D-GLUCOSE-3,5-EPIMERASE-4-REDUCTASE 1", nucleotide-rhamnose synthase/epimerase-reductase	0	FALSE	44.616	21	5	25	3	301	33.6	5.97	44.59	5	0	54375064		33341764	33169226	52914608	52851896	42990326	46241115	71956524	69345327	51341729	48423471	3.0207e+07	3.37192e+07	2.44008e+07	2.23015e+07	31559410
FALSE	High	Master Protein	AT1G63220.1	no full name available	0.002	FALSE	3.895	10	1	2	1	147	16.3	4.35	2.8	1	0							9317003	8613570	18405018	18818870	10810297	11437303			4598377	3962822	5114208
FALSE	High	Master Protein	AT1G63290.1	no full name available	0	FALSE	15.2	8	1	1	1	227	24.1	6.1	4.5	1	0							9956937		20757726		11800027
FALSE	High	Master Protein	AT1G63350.2	no full name available	0.007	FALSE	2.614	1	1	1	1	924	105.9	7.31	1.75	1	0						14763488			7.07722e+06		7458118	8945267	14377991	6.93266e+06	7124920
FALSE	High	Master Protein	AT1G63460.1	glutathione peroxidase 8	0	FALSE	23.18	23	3	8	3	167	19.1	5.22	19.6	3	0	13667152	4904330	18617261	1.64243e+07	23024213	23457529	3.47669e+07	34596111	51079911	65676438	34102739	42624716	4.16898e+06	4.75989e+06	10670068	1.24401e+07	10664649
FALSE	High	Master Protein	AT1G63610.2	unknown protein; FUNCTIONS IN: molecular_function unknown; INVOLVED IN: biological_process unknown; LOCATED IN: chloroplast; EXPRESSED IN: 22 plant structures; EXPRESSED DURING: 13 growth stages; BEST Arabidopsis thaliana protein match is: unknown protein (TAIR:AT2G14910.1); Has 35333 Blast hits to 34131 proteins in 2444 species: Archae - 798; Bacteria - 22429; Metazoa - 974; Fungi - 991; Plants …	0.002	FALSE	3.848	5	1	1	1	341	38.1	6.62	1.61	1	0
FALSE	High	Master Protein	AT1G63660.1	no full name available	0	FALSE	14.715	4	2	2	2	534	59.3	6.54	5.15	2	0	9584896	12753880	6.35699e+06	4.3362e+06	9496714	8164647	7.5638e+06	9689224	1.78046e+07	19273521	12985137	8110429	3.69731e+07	38625076	7.57207e+06	8.0151e+06
FALSE	High	Master Protein	AT1G63770.3	no full name available	0	FALSE	713.336	58	44	495	44	987	110.7	6.48	1704.28	44	0	2.0599e+09	2.08413e+09	2.16596e+09	2141254564	2.71774e+09	2676855008	4.30943e+09	4.68734e+09	5467554538	5694579649	4.41365e+09	4.37667e+09	2757416721	2860318424	2.8194e+09	2893309814	3239314624
FALSE	High	Master Protein	AT1G63940.2	monodehydroascorbate reductase 6	0	FALSE	253.785	55	21	204	21	493	53.3	8.02	646.43	21	0	7.38187e+08	7.57046e+08	7.25416e+08	8.37183e+08	1.21669e+09	1282445932	1903629391	2.05296e+09	2.9471e+09	2844777631	2.15065e+09	2.25078e+09	1.12365e+09	1.29796e+09	1152681363	1.22467e+09	1340765741
FALSE	High	Master Protein	AT1G63970.1	"2C-METHYL-D-ERYTHRITOL 2,4-CYCLODIPHOSPHATE SYNTHASE", isoprenoid F	0	FALSE	55.516	26	4	39	4	231	24.8	8.79	128.68	4	0	2.03717e+08	212547529	188244212	185402813	247321127	249245917	2.4794e+08	3.24403e+08	441103433	307766648	240181808	227048424	141553244	147514682	145653890	136997354	157759644
FALSE	High	Master Protein	AT1G64190.1	6-phosphogluconate dehydrogenase 1	0	FALSE	259.96	52	20	211	8	487	53.3	5.45	654.4	20	12	1.53746e+08	1.60278e+08	1.84949e+08	2.227e+08	2.73749e+08	2.35836e+08	1.00039e+09	1.12282e+09	1.46695e+09	1543840678	1067836053	1.11517e+09	4.62708e+08	4.92881e+08	628806349	5.88737e+08	7.14104e+08
FALSE	High	Master Protein	AT1G64230.4	ubiquitin-conjugating enzyme 28	0	FALSE	8.547	6	1	13	1	190	21.2	6.96	33.19	1	0	15046511	8.21297e+06	30894516	31142634	18382870		103380432	115476776	176309856	174070320	103205488	96312712	68432720	79837336	74604144	78711584	105126680
FALSE	High	Master Protein	AT1G64310.1	Organelle transcript processing 71	0.002	FALSE	3.789	1	1	2	1	552	61.4	7.25	4.25	1	0	137249712	68127392	39873900	43976500	237392464	263527920							11683452	10513430	9489162	6.21031e+06
FALSE	High	Master Protein	AT1G64500.1		0	FALSE	9.653	4	1	1	1	368	41	5.82	1.63	1	0				6.42823e+06	8906569		28853396	35584108	16238054	22176664	18192354	20931126	108886560	97648248	75161608	62858052	72917008
FALSE	High	Master Protein	AT1G64520.1	regulatory particle non-ATPase 12A	0	FALSE	59.121	21	4	29	4	267	30.7	4.91	91.68	4	0	6.33468e+07	6.3024e+07	6.929e+07	6.12312e+07	68009824	5.99088e+07	9.40626e+07	9.01154e+07	110846389	119763292	7.08634e+07	7.31985e+07	2.36331e+07	8.68789e+07	7.25531e+07	59069208	3.54026e+07
FALSE	High	Master Protein	AT1G64640.1	early nodulin-like protein 8	0	FALSE	12.738	7	1	8	1	191	20.2	7.23	23.91	1	0	24357896	38702756	46846240	43383768	80460088	81976984	34980436	17374964	42548852	47091840	12027081	11598496	31944782	34361212	35785504	33324578	29008462
FALSE	High	Master Protein	AT1G64710.1	GroES-like zinc-binding dehydrogenase family protein	0	FALSE	52.438	24	5	18	5	396	43.2	6.6	60	5	0	96831968	94019404	9.12222e+07	106891848	82040027	84398011	211392470	2.3673e+08	244788124	260237984	226496904	224295092	113176162	114371356	1.11648e+08	99255595	103087947
FALSE	High	Master Protein	AT1G64740.1	alpha-1 tubulin	0	FALSE	116.901	25	7	49	1	450	49.8	5.05	162.34	7	0				8367530			6.65031e+06			13265198	9281942	15198821
FALSE	High	Master Protein	AT1G64760.1	ZERZAUST	0	FALSE	83.607	27	9	24	9	481	52.2	5.24	74.79	9	0	158613488	1.03181e+08	1.64148e+08	1.89666e+08	202060381	163414586	70632056	4.60305e+07	7.74874e+07	113032897	9.48503e+07	93326764	3.66654e+08	3.67907e+08	320658426	347719038	343045343
FALSE	High	Master Protein	AT1G64980.2	cadmium 2+ induced	0	FALSE	27.598	14	3	6	3	279	32.4	5.68	19.34	3	0	11077553	7324590	22962510	29145351	9111419	27379215	62240417	6.62476e+07	85169719	79352306	55583278	47861593	43969108	48887498	4.87385e+07	33249331	32151472
FALSE	High	Master Protein	AT1G65010.1	no full name available	0	FALSE	21.332	2	2	3	2	1345	152.6	4.94	4.64	2	0	336721	1.53443e+06	672355	1.47006e+06	1.11722e+06	414438	2.5927e+06	2.87551e+06	3.76278e+06	3.92792e+06	2.81543e+06	2.43603e+06	259764	632193	1.52452e+06	2.06736e+06	320837
FALSE	High	Master Protein	AT1G65260.1	VESICLE-INDUCING PROTEIN IN PLASTIDS 1, plastid transcriptionally active 4	0	FALSE	7.037	5	1	3	1	330	36.4	9.11	6.84	1	0	18329088	42605110	39037180	32367725	30958634	23134580			24128468
FALSE	High	Master Protein	AT1G65650.1		0	FALSE	4.305	3	1	1	1	330	37.5	5.11	2.89	1	0		2.90735e+06			3.50635e+06	2972645	6.6153e+06	7.34088e+06	10137853	10257371	4.99428e+06	5503003
FALSE	High	Master Protein	AT1G65700.3	SM-like 8	0	FALSE	13.044	16	1	1	1	141	15.8	6.27	3.98	1	0
FALSE	High	Master Protein	AT1G65790.1	receptor kinase 1	0	FALSE	64.466	11	8	35	6	843	95.9	8.32	118.58	8	2	70222542	7.53405e+07	7.04171e+07	9.505e+07	1.28022e+08	1.27034e+08	5.94663e+07	7.72191e+07	7.18246e+07	68011839	8.39988e+07	77857574	302644118	3.19897e+08	2.88647e+08	2.52106e+08	2.734e+08
FALSE	High	Master Protein	AT1G65900.1	no full name available	0	FALSE	56.996	18	6	36	6	408	45.2	5.47	99.36	6	0	126931962	131982142	125344541	130497877	7.83259e+07	110015815	1.05925e+08	111909052	1.03717e+08	160188214	102267758	119610793	224399923	247049984	217239849	213236242	208004424
FALSE	High	Master Protein	AT1G65930.1	cytosolic NADP+-dependent isocitrate dehydrogenase	0	FALSE	524.855	65	30	604	22	410	45.7	6.57	1851.97	30	8	3.63476e+09	3.84727e+09	4.2339e+09	4.42498e+09	4.67354e+09	4.8352e+09	6.68656e+09	7.5816e+09	9.37853e+09	9163969056	7.05469e+09	7.21442e+09	5813396628	5.92472e+09	5.38211e+09	5.18057e+09	5.79891e+09
FALSE	High	Master Protein	AT1G65960.2	glutamate decarboxylase 2	0	FALSE	414.969	73	29	302	29	494	56.1	5.4	928.55	29	0	2.35628e+09	2341131913	1.81198e+09	1.85387e+09	2.65063e+09	2.66251e+09	3739375712	4.0592e+09	4.9648e+09	5.42689e+09	3.83871e+09	3824541826	2187696680	2.41012e+09	2.13971e+09	2.16411e+09	2.44262e+09
FALSE	High	Master Protein	AT1G65980.1	thioredoxin-dependent peroxidase 1	0	FALSE	52.841	44	6	58	6	162	17.4	5.36	116.49	6	0	145428824	1.4952e+08	189371770	182831358	171626455	166231646	339755561	405449110	426881500	535662142	366655460	377123089	249839187	2.49687e+08	209833209	199091261	222790106
FALSE	High	Master Protein	AT1G66100.1	no full name available	0	FALSE	43.046	24	2	29	2	134	14.1	4.49	118.47	2	0	189958400	193818176	164814416	171555888	53689800	47709380	391025452	420479085	608573226	621880294	384044834	395397376	253716643	266081256	229996756	219221052	2.52599e+08
FALSE	High	Master Protein	AT1G66130.1	no full name available	0	FALSE	87.806	28	10	46	10	364	40.1	5.72	133.88	10	0	8.3831e+07	8.12105e+07	8.24315e+07	8.88123e+07	92253428	9.93561e+07	1.81038e+08	1.89038e+08	275501545	2.83808e+08	173980677	234550675	1.00599e+08	1.22339e+08	9.895e+07	1.20882e+08	1.4424e+08
FALSE	High	Master Protein	AT1G66200.1	glutamine synthetase 1;2, glutamine synthase clone F11	0	FALSE	444.862	68	20	361	5	356	39.2	5.27	1192.44	20	16	1.6458e+09	1.72838e+09	1.27205e+09	1.71014e+09	2.21707e+09	2.20143e+09	2.63327e+09	3.22308e+09	4.58583e+09	4595548249	3.2572e+09	2990781509	1.92367e+09	2131322645	1.96565e+09	1.79688e+09	2.13336e+09
FALSE	High	Master Protein	AT1G66240.1	HEAVY METAL ASSOCIATED PROTEIN 14, homolog of anti-oxidant 1	0	FALSE	17.741	36	3	7	3	106	11.4	7.94	19.15	3	0	15435228	18901748	15127780	18642188	17614430	26746324	43401232	40386232	60611672	52293392	50266496	47737496				7626709
FALSE	High	Master Protein	AT1G66250.1	no full name available	0	FALSE	17.647	6	2	4	2	505	54.2	5.8	12.7	2	0	1.39708e+06	1837032		2.34317e+06			31947670	41630760	62695430	55050476	46294973	48757905	35202726	34572863	42954554	43145752	58873502
FALSE	High	Master Protein	AT1G66410.1	calmodulin 4, CALMODULIN 4	0	FALSE	204.406	83	10	144	3	149	16.9	4.27	525.67	10	0	107242195	208582814	89000155	86435960	356448928	353644992	89437591	84225988	7.88373e+07	70727512	65892540	7.70989e+07	36215416	43070012	3.7838e+07	37619592	46413004
FALSE	High	Master Protein	AT1G66430.1	Fructokinase 6, Fructokinase 3	0	FALSE	88.678	29	10	62	9	384	41.4	5.77	173.4	10	0	3.39287e+08	2.67242e+08	2.15465e+08	2.81093e+08	254942365	9.50979e+07	324616554	408974532	5.27458e+08	5.51152e+08	3.74744e+08	434880981	2.45935e+07	208390738	125593747	5.11234e+07	1.41542e+08
FALSE	High	Master Protein	AT1G66530.1	no full name available	0	FALSE	21.279	12	7	26	3	590	66.4	6.35	47.56	7	0	69885794	31955708	6.82807e+06	8.54553e+07	63714202	7.01195e+07	34044692	77251336	71082203	54779193	35370432	61751161	6762975	9080901	38580287	8466390	7792813
FALSE	High	Master Protein	AT1G66580.1	senescence associated gene 24, ribosomal protein L10 C	0	FALSE	29.532	15	3	20	1	221	24.9	10.56	61.84	3	0			488892			6.93967e+06		15374901	22281860	35163736	12393456	17296244		2833005	2.41522e+06	4604074	3.90792e+06
FALSE	High	Master Protein	AT1G66670.1	CLP protease proteolytic subunit 3	0	FALSE	71.033	28	6	54	6	309	33.9	7.72	149.4	6	0	1.90889e+08	1.82479e+08	1.44338e+08	1.70118e+08	188743086	1.5525e+08	186248206	190261207	2.56797e+08	2.82152e+08	1.79662e+08	1.69465e+08	5.1918e+07	7.9722e+07	3.26864e+07	67070123	74450629
FALSE	High	Master Protein	AT1G66970.1	SHV3-like 2, Glycerophosphodiester phosphodiesterase (GDPD) like 1	0	FALSE	315.831	35	21	258	18	763	83.7	5.17	896.58	21	3	1953984416	1607717051	2424296216	2.65401e+09	2660960255	2749282146	4515291929	4.6586e+09	6036956802	6.04924e+09	4826450864	4847847814	5046058068	5310481668	4.4248e+09	4570896835	4.86337e+09
FALSE	High	Master Protein	AT1G66980.3	Glycerophosphodiester phosphodiesterase (GDPD) like 2, suppressor of npr1-1 constitutive 4	0	FALSE	16.991	3	4	50	1	1145	126.8	6.51	101.09	4	0	13773877	16702700		13433205		11578415							25834918	35666740	35510624	28852898	26045596
FALSE	High	Master Protein	AT1G67090.1	ribulose bisphosphate carboxylase small chain 1A	0	FALSE	392.896	64	19	2951	10	180	20.2	7.71	9028.95	19	0	1.15441e+10	11688427328	1.21262e+10	13271353023	1.48601e+10	15042397457	5.53955e+10	6.05081e+10	8.91556e+10	8.75564e+10	65021440998	6.74917e+10	3.22448e+10	3.25571e+10	3.52207e+10	3.39922e+10	4.03352e+10
FALSE	High	Master Protein	AT1G67280.1	GlyoxalaseI 6	0	FALSE	115.86	33	10	100	9	350	39.1	7.37	303.53	10	0	698208388	698507553	891997621	897907610	1029335736	965992860	1399732792	1632028099	2010696118	2243644413	1613654212	1684744186	892927579	902601572	771489604	787985826	814752504
FALSE	High	Master Protein	AT1G67550.1	urease	0	FALSE	17.446	7	4	15	4	838	91	6.35	25.28	4	0	36956644	34757016	1.8056e+07	1.72832e+07	43174677	4.20862e+07	2.12294e+07	2.35487e+07	28277934	34935591	9.13913e+06	2.18286e+07	1.03123e+08	120110912	6.68937e+07	6.10445e+07	6.18803e+07
FALSE	High	Master Protein	AT1G68010.1	hydroxypyruvate reductase	0	FALSE	565.984	80	30	546	30	386	42.2	7.15	1895.29	30	0	6.44483e+09	6.2264e+09	5.6933e+09	5796061866	7.78694e+09	7.7304e+09	1.0857e+10	1.15275e+10	15286633662	15554830414	11208749455	11475276335	7.31233e+09	7.68453e+09	6.49748e+09	6.81107e+09	7.25291e+09
FALSE	High	Master Protein	AT1G68560.1	altered xyloglucan 3, ALPHA-XYLOSIDASE 1, alpha-xylosidase 1, thermoinhibition resistant germination 1	0	FALSE	150.91	24	16	133	12	915	102.3	6.77	356.1	16	4	234264132	224855664	2.19721e+08	2.41011e+08	2.78813e+08	233364659	558689433	585866936	827050184	929716008	6.01234e+08	621234866	4.52136e+08	4.89578e+08	428946282	4.63262e+08	5.07851e+08
FALSE	High	Master Protein	AT1G68660.1	caseinolytic protease S 1	0	FALSE	5.619	8	1	1	1	159	17	8.35	2.53	1	0	6063693	4799651		4814634	7704696	6355937	9565295	9595589	10289528	8486442	10175808	6924918	10307608	10704663	7.13195e+06	12395808
FALSE	High	Master Protein	AT1G69295.1	plasmodesmata callose-binding protein 4	0	FALSE	16.828	18	2	5	2	222	22.1	5.92	14.01	2	0							11647201	11865098	19697598	19223786	11099365	12402299	7108478	6.32439e+06	7786228	7.06818e+06	8770997
FALSE	High	Master Protein	AT1G69410.1	eukaryotic elongation factor 5A-3, EUKARYOTIC ELONGATION FACTOR 5A-3	0	FALSE	27.324	23	2	11	1	158	17.2	5.94	16.13	2	0	477809	1.15556e+06	436011	604328	624115	741046	1.19535e+06	2.52768e+06	1.06641e+06	2.43158e+06	883188	1.64127e+06		1.27258e+06	369441	842974	227486
FALSE	High	Master Protein	AT1G69510.1	no full name available	0	FALSE	8.974	9	1	6	1	137	15.1	5.06	11.87	1	0	1.89392e+06						5.09383e+06	4.16977e+06	4251602	3.96927e+06	4553240	3542126			2.38437e+06
FALSE	High	Master Protein	AT1G69620.1	ribosomal protein L34	0	FALSE	12.958	28	3	10	1	119	13.6	11.59	20.86	3	0			7.87192e+06	4.56316e+06	6995948	7.06877e+06	34985860	44093528	46625876	46621128	30924930	32473834			11200630	9902432	11332802
FALSE	High	Master Protein	AT1G69740.1	5-aminolevulinic acid dehydratase 1	0	FALSE	137.848	29	10	103	10	430	46.7	7.31	318.14	10	0	258831596	3.24255e+08	2.34056e+08	2.66092e+08	351675078	3.29163e+08	6.61862e+08	8.2519e+08	1.01029e+09	1214371614	8.51968e+08	692178939	4.25666e+08	4.43198e+08	3.71296e+08	2.5298e+08	4.32892e+08
FALSE	High	Master Protein	AT1G69800.1	no full name available	0	FALSE	24.24	10	3	6	3	447	47.8	5.34	16.11	3	0		7.26201e+06	1.46486e+07	14125834	3.03885e+06	15685257	34219190	29378190	64193894	48057298	31376615	2.38138e+07				5.61298e+06
FALSE	High	Master Protein	AT1G69830.1	ALPHA-AMYLASE-LIKE 3, alpha-amylase-like 3	0	FALSE	48.994	12	7	14	7	887	99.8	6.07	30.24	7	0	27824892	28226991	24217096	35777007	124191030	188668444	4.73865e+07	3.76349e+07	6.45226e+07	70670383	3.3494e+07	3.58399e+07	18506675	11030097	8.10209e+06
FALSE	High	Master Protein	AT1G70310.1	spermidine synthase 2	0	FALSE	180.887	56	13	137	9	340	37.1	4.84	484.35	13	3	698164202	652088256	637179852	6.36277e+08	7.59024e+08	810603350	6.83233e+08	720663110	900922395	908956650	6.73105e+08	868358223	615674414	4.80876e+08	3.90043e+08	364214673	404186674
FALSE	High	Master Protein	AT1G70410.2	beta carbonic anhydrase 4, BETA CARBONIC ANHYDRASE 4	0	FALSE	107.189	46	8	39	8	280	30.8	7.09	136.45	8	0	2.57304e+07	2.30919e+07	2.80083e+07	2.69838e+07	9.88179e+07	9.05996e+07	1.10671e+08	1.28945e+08	2.42884e+08	2.04818e+08	198153020	1.91031e+08	8.27715e+07	7.14878e+07	75580054	8.26405e+07	8.89988e+07
FALSE	High	Master Protein	AT1G70520.1	cysteine-rich RLK (RECEPTOR-like protein kinase) 2, ALTERED SEED GERMINATION 6, CYSTEINE-RICH RLK2	0	FALSE	11.989	2	1	8	1	649	72	8.46	16.63	1	0	2.64462e+06	3.51199e+06	2.00469e+06	2.05346e+06	3.24745e+06	2920290							3211019	2.25847e+06	1.61462e+06	1.2482e+06	1.38477e+06
FALSE	High	Master Protein	AT1G70570.1	no full name available	0	FALSE	44.816	13	7	21	7	595	65.2	6.86	49.25	7	0	1.6881e+07	18840488	21195190	25431776	10006141	1.59535e+07	8.04777e+07	5.78257e+07	1.17725e+08	9.30267e+07	81101794	8.36822e+07	28734775	26582411	19721223	21158445	3.23105e+07
FALSE	High	Master Protein	AT1G70580.3	GLUTAMATE:GLYOXYLATE AMINOTRANSFERASE 2, alanine-2-oxoglutarate aminotransferase 2	0	FALSE	409.109	55	21	316	6	481	53.4	6.58	1200.57	21	0	4.87468e+07	89593405	5.59712e+07	61940214	81820086	93884499	111560771	119850717	170648850	134160055	163121770	161931490	64614000	62588870	48833750	46789739	6.3023e+07
FALSE	High	Master Protein	AT1G70730.3	phosphoglucomutase 2	0	FALSE	456.819	63	32	408	19	662	72.5	7.12	1321.35	32	14	2.14265e+09	1.87472e+09	1.71902e+09	1.72598e+09	2683742063	2.82677e+09	3.84072e+09	4105257799	4763233845	5.01836e+09	3.53008e+09	3.77759e+09	2263798479	2360763220	2.52535e+09	2.42685e+09	2801046258
FALSE	High	Master Protein	AT1G70810.1	C2-domain ABA-related7	0	FALSE	13.355	12	2	3	2	165	18.6	5.26	7.4	2	0							6524359		1.19027e+07	4.8133e+06		7.11388e+06	32576260	32653144	1.24039e+07	38413146	30334525
FALSE	High	Master Protein	AT1G70820.1	no full name available	0	FALSE	101.984	21	10	94	10	615	67.3	5.94	211.75	10	0	1.74122e+08	1.39439e+08	1.41482e+08	1.36135e+08	1.72547e+08	1.77515e+08	4.09517e+08	4.25883e+08	5.27933e+08	5.55643e+08	3.81445e+08	3.96749e+08	257067040	2.65339e+08	3.01544e+08	2.79607e+08	3.49147e+08
FALSE	High	Master Protein	AT1G70830.1	MLP-like protein 28	0	FALSE	5.942	7	1	2	1	335	37.6	5.34	6.09	1	0	20683648	22124562	33825960	14746211	33248960	28736770
FALSE	High	Master Protein	AT1G70850.3	MLP-like protein 34	0	FALSE	7.001	3	1	16	1	316	35.5	5.25	36.75	1	0	2.11327e+07	17523014	1.56351e+07	17926513	17009416	17954806	2.48484e+07	31853996	1.47482e+07	10779489	24122339	2.00275e+07	8830182	9501898	5821149	4.27824e+06	5.34449e+06
FALSE	High	Master Protein	AT1G70890.1	MLP-like protein 43, major latex protein like 43	0	FALSE	146.252	68	11	136	11	158	17.9	5.85	335.58	11	0	9.69521e+08	1.09897e+09	1.2422e+09	1.3021e+09	1.47105e+09	1.5009e+09	1.19239e+09	1.32344e+09	1.47625e+09	1.53496e+09	1.26339e+09	1.23515e+09	777536597	878887029	6.29248e+08	589392567	661364909
FALSE	High	Master Protein	AT1G71310.1	radiation sensitive 52-1, Organellar DNA-Binding protein 1	0.01	FALSE	2.318	9	1	1	1	176	19.5	8.43	1.74	1	0	54561768	55886084	13871727	15542025	26672720	28993446	16583566	18327262		14331135	26694748	24939374	25347240	25987486	13114166
FALSE	High	Master Protein	AT1G71695.1	no full name available	0	FALSE	20.034	7	2	8	2	358	39.5	8.28	26.14	2	0	24203890	27146718	23814780	22055478	37395080	34575128	46556620	53326346	47603936	60709694	59052370	54587322	22442242	2.06793e+07	33664835	22401097	2.63586e+07
FALSE	High	Master Protein	AT1G71730.1	no full name available	0	FALSE	11.712	7	1	3	1	177	19.6	5.41	5.86	1	0							6.90664e+06			8646153		5.73472e+06					6.42155e+06
FALSE	High	Master Protein	AT1G71750.2	Hypoxanthine-guanine phosphoribosyltransferase	0	FALSE	22.452	13	2	11	2	198	22.1	6.54	27.06	2	0	5.92132e+06	7626340	8311719	1.39713e+07	45172532	54276226	2.306e+07	2.10556e+07	2.75726e+07	24518469	18620533	20573478	45308936	53795640	32968878	31447987	32528675
FALSE	High	Master Protein	AT1G71840.1	no full name available	0	FALSE	5.883	4	1	2	1	407	43.8	4.53	2.09	1	0	1.32188e+06	1.42287e+06	942712	1.13944e+06	1.69731e+06	2.21565e+06	5.37288e+06	6.59962e+06	1.01593e+07	1.16352e+07	5.30722e+06	6.13394e+06	5.76256e+06	8.82617e+06	6.36617e+06	4.79777e+06	5281107
FALSE	High	Master Protein	AT1G71860.3	protein tyrosine phosphatase 1	0	FALSE	8.915	4	1	2	1	340	37.8	6.29	4.8	1	0							4.26978e+06	3218503	6.91706e+06	5898776	3.25235e+06	3170126	768793	735745	1.48164e+06	1.23314e+06	1.79575e+06
FALSE	High	Master Protein	AT1G71920.6	HISTIDINE BIOSYNTHESIS 6B	0	FALSE	5.16	2	1	2	1	417	46.6	6.07	4.65	1	0	4746870	5978379	3.57212e+06	5.8393e+06			26890012	27875646	31679738	26751572	19577484	16536980	6938150	7666580	12228454	16553031	13774954
FALSE	High	Master Protein	AT1G71950.1	Subtilisin Propeptide-Like Inhibitor 1	0	FALSE	38.091	35	4	48	4	136	14.8	6.15	155.65	4	0	162380054	168696063	146369648	153905066	185887840	191605183	262461864	252990160	293675038	294739998	238754674	242408070	147860678	1.70282e+08	1.30091e+08	123069258	151246653
FALSE	High	Master Protein	AT1G72060.1	no full name available	0	FALSE	32.843	54	2	24	2	81	8.7	8.12	93.01	2	0						932740	35572896	37721282	75799740	81982064	38990656	40489605	2.02736e+07	18138053	50920714	43095164	80062380
FALSE	High	Master Protein	AT1G72150.1	PATELLIN 1	0	FALSE	330.193	46	31	272	29	573	64	4.83	773.3	31	2	8.08087e+08	8.51803e+08	7.97936e+08	7.74966e+08	1.18097e+09	1.20986e+09	1.27805e+09	1.41917e+09	1671068004	1.68897e+09	1.25566e+09	1247410356	7.00708e+08	727886885	6.73842e+08	6.95878e+08	7.97749e+08
FALSE	High	Master Protein	AT1G72160.1		0	FALSE	38.263	16	7	39	7	490	56.1	5.3	89.51	7	0	1556161337	1585503784	1612609200	1643511495	1187125359	1210862287	777059346	8.35951e+08	7.80303e+08	751341442	6.04757e+08	6.05316e+08	3.0684e+09	3.31046e+09	2.17937e+09	2282429016	2597125219
FALSE	High	Master Protein	AT1G72230.1	no full name available	0	FALSE	27.784	27	2	5	2	181	18.4	6.14	15.93	2	0
FALSE	High	Master Protein	AT1G72330.3	alanine aminotransferase 2	0	FALSE	51.745	8	4	25	1	553	61	6.89	97.07	4	0
FALSE	High	Master Protein	AT1G72370.1	40s ribosomal protein SA	0	FALSE	112.953	37	9	61	9	298	32.3	5.15	185.67	9	0	139257632	191373188	1.39928e+08	1.66434e+08	1.34598e+08	1.27858e+08	5.71025e+08	6.17296e+08	8.82812e+08	9.04666e+08	6.00451e+08	5.84279e+08	64447607	85207422	91068060	1.11659e+08	9.58846e+07
FALSE	High	Master Protein	AT1G72550.1	no full name available	0	FALSE	59.416	10	6	65	6	598	67.5	5.3	138.81	6	0	1.60621e+09	1544113446	1.38867e+09	1.36132e+09	1351577313	1.33579e+09	1.5092e+09	1.59431e+09	1.21671e+09	1.22927e+09	1127742977	1.05745e+09	1.0928e+09	1150753232	668296687	6.3814e+08	7.3207e+08
FALSE	High	Master Protein	AT1G72610.1	A. THALIANA GERMIN-LIKE PROTEIN 1, GERMIN-LIKE PROTEIN 1, germin-like protein 1	0	FALSE	27.32	8	2	20	2	208	21.5	9.2	47.99	2	0	24661076	26385840	43832681	7.85799e+07	60294438	6.87963e+07	224831096	234642994	302896786	297087136	219916010	235262684	72478991	78859666	63409452	83528778	85862654
FALSE	High	Master Protein	AT1G72680.1	CINNAMYL ALCOHOL DEHYDROGENASE 1, cinnamyl-alcohol dehydrogenase	0	FALSE	29.297	14	3	9	3	355	38.6	7.12	14.4	3	0	366146	1.76021e+06	325075	989360	314437	1.05507e+06	2.12469e+07	25204032	2.72146e+07	4.39375e+07	2.40048e+07	34453808	4.62026e+06	6.2067e+06	9.49881e+06	6.55252e+06	1.72585e+07
FALSE	High	Master Protein	AT1G72820.1	no full name available	0.007	FALSE	2.596	4	1	10	1	349	37.1	9.23	0	1	0		264914	1.07696e+06	1.3785e+06	1.18262e+06	1.30648e+06	10297095	18552826	9673875	23499714	6.91662e+06	12002912	6.04929e+06	10759014	5250623	9469196	4201113
FALSE	High	Master Protein	AT1G72880.1	no full name available	0.007	FALSE	2.452	3	1	3	1	385	40.6	5.48	0	1	0		825306				702524	383707	1.72606e+06	955116	2.22981e+06	701452	2378043	448448	662456	310702	392082	303076
FALSE	High	Master Protein	AT1G72910.1	TIR-NBS8	0	FALSE	22.192	8	3	19	3	380	42.9	8.91	27.92	3	0	558216	3.1831e+06	796229	1467956	1.45171e+06	3.68837e+06	43637437	5.81446e+07	7.89527e+07	7.48916e+07	4.95228e+07	3.28317e+07	9.00803e+06	1.01478e+07	36232078	25402567	30372220
FALSE	High	Master Protein	AT1G72990.4	beta-galactosidase 17	0	FALSE	27.513	7	4	20	4	697	78.6	6.73	26.66	4	0	108673096	129723944	52551888	61706028	93985456	92850512	34532323	25585324	26638014	17647972	3.58097e+07	2.27867e+07	84438576	89671348	8.86186e+07	94228168	89387768
FALSE	High	Master Protein	AT1G73060.1	Low PSII Accumulation 3	0	FALSE	7.338	6	1	1	1	358	40	5.22	3.18	1	0
FALSE	High	Master Protein	AT1G73230.1	no full name available	0	FALSE	15.2	12	1	5	1	165	18	6.21	21.33	1	0							10162002	14073626	22256032	19601144	9445171
FALSE	High	Master Protein	AT1G73260.1	ARABIDOPSIS THALIANA KUNITZ TRYPSIN INHIBITOR 4, kunitz trypsin inhibitor 1, ARABIDOPSIS THALIANA KUNITZ TRYPSIN INHIBITOR 1	0	FALSE	46.219	23	3	9	3	215	23.8	7.18	19.79	3	0	120861654	108888212	173927552	173576876	335882076	295145470	4.62216e+07	52530718	14117068	26131721	48039845	3.41204e+07	4.97317e+07	44720036	21981476	30929815	39065220
FALSE	High	Master Protein	AT1G73600.2	Phosphoethanolamine methyltransferase3	0	FALSE	58.726	13	6	33	3	504	57.8	5.64	88.36	6	0	6.73055e+06	9636855	8730392	8649919			20746422	21981848	107470562	120032496	9140487	23805949	54606268	50420198	90350078	90503706	88849808
FALSE	High	Master Protein	AT1G74030.1	enolase 1	0	FALSE	22.448	9	4	25	3	477	51.4	6.13	50.21	4	0	11146175	25557297	2.78998e+07	40030722	24233952	40567728	2.40937e+07	25782446	81211853	87719825	47424529	67276969	3.07038e+07	16172204	1.4734e+07	1.50542e+07	14018100
FALSE	High	Master Protein	AT1G74050.1	no full name available	0	FALSE	113.299	39	11	72	4	233	26.1	10.17	208.04	11	6	54975361	57416328	6.56669e+07	6.59326e+07	6.09425e+07	56677932	3.48309e+08	391466060	502451083	473309586	347374724	3.45677e+08	8.8312e+07	90238725	6.48801e+07	9.69402e+07	1.10916e+08
FALSE	High	Master Protein	AT1G74100.1	sulfotransferase 16, CORONATINE INDUCED-7, SULFOTRANSFERASE 16, ARABIDOPSIS SULFOTRANSFERASE 5A	0.002	FALSE	3.687	4	2	5	2	338	39.2	5.62	6.88	2	0	11355964	12317469	11101729	11887826	17760402	17508272	44387195	45228492	68018432	59176319	41441193	4.72997e+07
FALSE	High	Master Protein	AT1G74210.1	glycerophosphodiester phosphodiesterase 5	0	FALSE	67.244	24	7	53	6	392	45	7.09	129.28	7	1	102786578	193109685	166767770	158757559	157645849	153128043	186310189	184748904	2.44187e+08	247099060	210526260	152612825	136704645	158820372	149759294	286634849	196125741
FALSE	High	Master Protein	AT1G74230.1	RNA-binding glycine-rich protein A2, Organelle RNA Recognition Motif-containing4, glycine-rich RNA-binding protein 5	0	FALSE	15.2	6	1	2	1	289	28.7	4.77	7.55	1	0							8337110		23271260	18025730	9944283
FALSE	High	Master Protein	AT1G74260.1	purine biosynthesis 4	0	FALSE	378.323	36	35	158	35	1407	153.9	5.36	445.85	35	0	2.03239e+08	2.46785e+08	2.30792e+08	2.62851e+08	2.92106e+08	3.69457e+08	1.01877e+09	1.06945e+09	1.25955e+09	1.26336e+09	8.38835e+08	8.52958e+08	3.75244e+08	3.7092e+08	3.93964e+08	4.41384e+08	4.70441e+08
FALSE	High	Master Protein	AT1G74270.1	no full name available	0	FALSE	8.587	22	1	1	1	112	12.9	10.68	3.05	1	0								10014293		12565967
FALSE	High	Master Protein	AT1G74470.1	no full name available	0	FALSE	8.082	6	2	4	2	467	51.8	8.91	1.92	2	0	1.1879e+07	1.44579e+07	1.11474e+07	9.03644e+06	1.02372e+07	1.47481e+07	1.39578e+07	1.14072e+07	20672244	1.54555e+07	7.31026e+06	1.13893e+07	3.98878e+06	6.54179e+06	7.22682e+06	5.10159e+06	1.05302e+07
FALSE	High	Master Protein	AT1G74560.3	NAP1-related protein 1	0	FALSE	15.246	8	2	10	2	264	30.6	5.34	23.16	2	0	1.7512e+07	1.82038e+07	2.84258e+07	18168756	10639389	1.73629e+07	29279679	34148098	14192534	10228621	2.80253e+07	9530779	1.96621e+07	2.11846e+07	14182903	1.22844e+07	11803601
FALSE	High	Master Protein	AT1G74790.1	no full name available	0	FALSE	21.586	5	4	11	3	695	75.2	5.52	20.89	4	1	1.34163e+09	1.37606e+09	6.00906e+08	6.10749e+08	1.03844e+09	9.89652e+08	5.26641e+08	536259978	2.76728e+08	291616991	3.32925e+08	371789941	3.01207e+08	3.07397e+08	2.48255e+08	2.29195e+08	2.36014e+08
FALSE	High	Master Protein	AT1G74910.2	KONJAC 1	0	FALSE	58.356	23	6	29	4	415	45.5	7.21	90.41	6	2	4.92611e+08	5.02694e+08	4.33462e+08	4.61843e+08	2.49272e+08	2.73521e+08	2.04129e+08	2.21252e+08	280958217	269792462	257101267	255345506	199196576	219641657	1.74473e+08	180985589	2.1008e+08
FALSE	High	Master Protein	AT1G74920.1	aldehyde dehydrogenase 10A8	0	FALSE	317.556	59	19	181	18	501	54.4	5.29	638	19	1	5.62616e+08	5.75254e+08	7.18882e+08	6.62483e+08	8.57992e+08	7.91066e+08	1371842730	1459071067	1813138316	1.86058e+09	1.30867e+09	1.30473e+09	691635061	695246919	7.58266e+08	7.58056e+08	9.35264e+08
FALSE	High	Master Protein	AT1G74960.3	ARABIDOPSIS BETA-KETOACYL-ACP SYNTHETASE 2, BETA-KETOACYL-ACP SYNTHETASE 2, fatty acid biosynthesis 1	0	FALSE	54.577	15	5	35	5	541	57.6	7.87	113.88	5	0	63423031	70197905	82897592	86852300	60981041	42516804	120558683	1.36385e+08	151361856	176813780	9.70982e+07	96757658	46317668	47286012	45463906	50255533	40300286
FALSE	High	Master Protein	AT1G74970.1	ribosomal protein S9	0	FALSE	17.44	13	2	2	2	208	22.6	10.46	7.41	2	0			3.09283e+06		2.34579e+06	2.39626e+06	11387102	13176960	29813302	11529459	1.89304e+07	15883584				655316
FALSE	High	Master Protein	AT1G75030.1	thaumatin-like protein 3	0	FALSE	46.975	37	4	17	4	246	25.4	5.19	44.34	4	0	52312604	54006003	4.20848e+07	43770123	22950934	23940528	1.0358e+07	1.30106e+07	4619096	5607231	3076950	3.19949e+06	1.54042e+07	14258379	2.1643e+07	4469829	1.2324e+07
FALSE	High	Master Protein	AT1G75040.1	pathogenesis-related gene 5	0	FALSE	436.015	87	21	2454	21	239	25.2	4.98	7833.76	21	0	1.19449e+11	1.26515e+11	1.41912e+11	1.47673e+11	1.7537e+11	1.7959e+11	1.29402e+11	1.40474e+11	1.29117e+11	1.30797e+11	9.6537e+10	1.0013e+11	4.5088e+11	4.5678e+11	3.88744e+11	3.74502e+11	4.0181e+11
FALSE	High	Master Protein	AT1G75270.1	dehydroascorbate reductase 2	0	FALSE	75.713	45	7	41	7	213	23.4	6.14	134.52	7	0	102987391	146533512	175078884	1.06578e+08	165947248	212584884	4.08734e+08	271779334	410192717	390296956	347841999	3.30576e+08	343054248	324473808	247007735	245667948	273321570
FALSE	High	Master Protein	AT1G75280.1	no full name available	0	FALSE	39.553	21	5	16	5	310	33.7	5.94	42.79	5	0	61029576	52133868	8.54324e+07	8.25917e+07	1.0048e+08	88127228	99796116	1.37488e+08	1.12488e+08	138697427	97400781	103245110	5.96086e+07	7.28174e+07	5.72052e+07	6.10002e+07	8.33162e+07
FALSE	High	Master Protein	AT1G75330.1	ornithine carbamoyltransferase	0	FALSE	54.128	16	5	21	5	375	41	7.56	64.94	5	0	57490850	63447600	78708571	74188648	43025095	3.74855e+07	200562218	220989240	337296794	3.02895e+08	215706637	212042378	53908162	66530554	61521954	59406810	82044358
FALSE	High	Master Protein	AT1G75350.1	embryo defective 2184	0	FALSE	4.192	8	1	2	1	144	16	9.8	0	1	0	1.23651e+06	1.46455e+06	518026	864435		1.22369e+06	2.34548e+06	5.29799e+06	2.18362e+06	5357308	1.6925e+06	3.62333e+06
FALSE	High	Master Protein	AT1G75690.1	LOW QUANTUM YIELD OF PHOTOSYSTEM II 1	0	FALSE	27.208	29	2	14	2	154	16.3	7.08	54.57	2	0	22164408	46410232	15497467	12258817	34399268	29823914	34320036	40697696	36183372	29249604	7959974	19950202			14204740		15947776
FALSE	High	Master Protein	AT1G75900.1		0	FALSE	17.503	10	2	8	2	364	39.8	5.82	22.12	2	0	34753404	35121488	37016256	34288488	42589504	38507708				6129699			40975571	3.59328e+07	12841455	17745439	5407012
FALSE	High	Master Protein	AT1G75950.1	ARABIDOPSIS SKP1 HOMOLOGUE 1, UFO INTERACTING PROTEIN 1, S phase kinase-associated protein 1	0	FALSE	76.393	32	5	21	3	160	17.8	4.54	72.35	5	2	5.33106e+07	5.61194e+07	4.78906e+07	5.02292e+07	9.22745e+07	81476098	95589698	140000690	151807709	158844451	105067579	9.0397e+07	70768451	77071371	60919910	6.30465e+07	68606755
FALSE	High	Master Protein	AT1G75990.1	no full name available	0	FALSE	62.955	13	6	33	1	487	55.6	8.34	97.64	6	0		4868053		6066873			10438274	11480746	15143286	15088202	9856821	8286997	5192928	8924895	5277328	5820980	8135414
FALSE	High	Master Protein	AT1G76020.1	no full name available	0	FALSE	23.134	17	2	2	2	225	25.2	8.16	6.76	2	0									24606604		25217006		8466080		16181038
FALSE	High	Master Protein	AT1G76080.1	ARABIDOPSIS THALIANA CHLOROPLASTIC DROUGHT-INDUCED STRESS PROTEIN OF 32 KD, chloroplastic drought-induced stress protein of 32 kD, TRX-like 1	0	FALSE	101.084	46	11	90	11	302	33.7	8.46	234.49	11	0	290571355	2.7129e+08	293106076	2.80322e+08	2.1473e+08	2.08432e+08	742641254	785238938	1070985021	1080975327	765264758	720299408	499925837	519730804	4.3924e+08	367417237	4.63979e+08
FALSE	High	Master Protein	AT1G76100.2	plastocyanin 1	0	FALSE	60.801	31	2	59	2	207	21.9	9.04	350.67	2	0	875597796	915637180	956674552	997555548	1056118440	1085650888	885386856	989629936	1316850448	1522758196	943402052	904882244	353531672	472216562	574998648	671791468	611555956
FALSE	High	Master Protein	AT1G76140.1		0	FALSE	80.472	15	9	40	9	795	89.3	5.85	134.14	9	0	4.89865e+07	6.69903e+07	9.01638e+07	1.12646e+08	4.95111e+07	6.63138e+07	2.52389e+08	251303325	3.64583e+08	4.09816e+08	2.44483e+08	3.31279e+08	1.54698e+08	1.57053e+08	1.06378e+08	1.18575e+08	1.5236e+08
FALSE	High	Master Protein	AT1G76150.1	enoyl-CoA hydratase 2	0	FALSE	16.294	12	3	8	3	309	34.1	7.36	11	3	0		2.98091e+06	8.37852e+06	11052608	810535	1.27678e+07	2.75993e+07	4.1123e+07	35336728	46540595	30645566	35074764	9.22935e+06	9.54992e+06	8.77726e+06	1.09876e+07	1.29685e+07
FALSE	High	Master Protein	AT1G76160.1	SKU5 similar 5	0	FALSE	391.732	46	20	590	12	541	60	8.4	2103.56	20	8	1.05866e+10	1.10192e+10	12080251185	12895818430	1.44725e+10	1.5223e+10	10896748327	1.16201e+10	1.42567e+10	1.44506e+10	1.02274e+10	10564027927	32616136611	3.51751e+10	3.11929e+10	3.10647e+10	3.35542e+10
FALSE	High	Master Protein	AT1G76180.2	EARLY RESPONSE TO DEHYDRATION 14	0	FALSE	109.343	55	11	105	10	185	20.8	5.48	238.74	11	0	3.73308e+08	546410686	3.72614e+08	4.92151e+08	4.03783e+08	497072506	5.75776e+08	903064220	7.43569e+08	8.75287e+08	7.26436e+08	1.016e+09	4.90555e+08	573684925	2.96259e+08	3.06648e+08	3.30736e+08
FALSE	High	Master Protein	AT1G76450.1	no full name available	0	FALSE	20.283	12	2	8	2	247	27.5	6.8	18.02	2	0							6.29897e+06	1.61261e+06	8.90262e+06	9.85878e+06	1.32476e+06	1421572				512632
FALSE	High	Master Protein	AT1G76550.1	no full name available	0	FALSE	69.532	23	12	42	4	617	67.5	7.23	105.3	12	0	2.27515e+06	1.45394e+06	2233435	2.47399e+06	3.10483e+06	3.48889e+06	1.41355e+07	5.89636e+06	2.32309e+07	24917055	1.71304e+07	7.21945e+06	2.1599e+06	3.61044e+06	6.96821e+06	6.48748e+06	6.61222e+06
FALSE	High	Master Protein	AT1G76680.1	12-oxophytodienoate reductase 1, ARABIDOPSIS 12-OXOPHYTODIENOATE REDUCTASE 1	0	FALSE	169.612	51	16	117	16	372	41.1	6.8	349.62	16	0	328551960	3.45298e+08	3.43346e+08	3.42567e+08	494408515	4.95256e+08	665384656	7.27363e+08	9.27252e+08	9.30299e+08	7.65179e+08	545968632	4.02497e+08	4.03679e+08	3.38911e+08	3.85533e+08	3.67359e+08
FALSE	High	Master Protein	AT1G76955.1	no full name available	0	FALSE	13.169	12	1	63	1	78	8.8	8.88	86.9	1	0	2.04743e+08	216918432	1.51154e+08	1.68025e+08	249301968	2.52624e+08	173227842	1.99275e+08	1.81971e+08	1.85831e+08	1.56191e+08	1.61863e+08	640717670	638907676	4.67485e+08	370772553	467101904
FALSE	High	Master Protein	AT1G77060.1	no full name available	0	FALSE	41.08	21	5	19	4	339	36.5	6.86	42.22	5	0	80816230	1.11994e+08	7.55163e+07	7.97314e+07	1.00393e+08	9.09577e+07	1.24057e+08	132006340	1.7979e+08	1.76979e+08	1.61355e+08	1.3462e+08	34310136	39768030	43932332	4.43426e+07	5.52964e+07
FALSE	High	Master Protein	AT1G77090.1	no full name available	0	FALSE	68.507	27	6	69	6	260	28.5	7.5	193.84	6	0	201038800	2.20511e+08	1.86526e+08	197861787	2.00396e+08	2.12152e+08	1.6929e+08	1.70832e+08	2.36051e+08	2.18783e+08	1.47127e+08	150536877	1.12685e+08	1.22551e+08	1.17071e+08	1.15339e+08	9.91783e+07
FALSE	High	Master Protein	AT1G77120.1	ARABIDOPSIS THALIANA ALCOHOL DEHYDROGENASE, ALCOHOL DEHYDROGENASE, alcohol dehydrogenase 1	0	FALSE	4.717	5	2	3	2	379	41.2	6.24	2.15	2	0			7.23684e+06	8.7272e+06		12662838	13353197	1.4693e+07	1.07226e+07	10820401	1.00681e+07	9.92676e+06	12888477	10887249	9116470	7.98382e+06	14996321
FALSE	High	Master Protein	AT1G77490.1	thylakoidal ascorbate peroxidase	0	FALSE	86.15	25	9	50	6	426	46.1	7.28	151.87	9	0	1.81936e+08	1.71769e+08	2.68094e+08	3.2179e+08	3.83571e+07	5.2159e+07	1.49485e+08	163886856	184519242	190971399	1.08621e+08	9.7522e+07	124993587	160563236	139960397	146070886	1.59666e+08
FALSE	High	Master Protein	AT1G77510.1	PDI-like 1-2, PROTEIN DISULFIDE ISOMERASE 6	0	FALSE	290.13	59	25	254	18	508	56.3	5	710.3	25	0	4.48219e+08	393427220	5.78317e+08	5.52865e+08	3.77037e+08	385240889	8.79011e+08	1.02858e+09	1.21423e+09	1277195286	844444173	941667217	5.92446e+08	6.6533e+08	5.21112e+08	5.26517e+08	6.09175e+08
FALSE	High	Master Protein	AT1G77525.1	no full name available	0	FALSE	60.801	41	2	18	2	79	8.9	6.47	73.56	2	0							43369318	39384406	61058244	6.58945e+07	40991428	38703739	122629728	1.16202e+08	125223892	85038653	1.20369e+08
FALSE	High	Master Protein	AT1G77630.1	lysin-motif (LysM) domain protein 3, LysM-containing receptor protein 3	0	FALSE	130.155	41	8	54	6	423	44.1	5.19	180.8	8	2	64328679	72078529	118953946	132227733	152187500	135504020	2.88824e+08	2.60169e+08	333362521	3.04928e+08	2.3856e+08	2.40944e+08	6.03597e+08	592084009	534223927	5.69293e+08	613683752
FALSE	High	Master Protein	AT1G77670.1	no full name available	0	FALSE	18.04	5	2	11	2	440	48.7	7.8	30.28	2	0	11448201	10375799	8445893	7.65749e+06	15188172	16748042	25670626	28403870	34834492	33094069	13482169	24122482	9051239	10123659	8.28952e+06	13433107	19045775
FALSE	High	Master Protein	AT1G77710.1	conserved in ciliated species and in the land plants 2	0	FALSE	5.303	16	1	2	1	93	9.9	9.25	4.47	1	0							17649398		38887148	32739320	17312076	17584546				6747529
FALSE	High	Master Protein	AT1G77940.1		0	FALSE	20.034	25	2	6	1	112	12.3	9.58	19.82	2	1							49157600	71960402	85746621	93711775	48828575	61852303			16750775	23768330	14221425
FALSE	High	Master Protein	AT1G78040.2	no full name available	0	FALSE	15.308	19	2	11	2	171	19.3	7.33	31.9	2	0	141175950	167980944	155738678	171343022	117620786	122939534	87961184	57359046	105377628	115893022	67863696	43686126	157890852	181540549	159272841	157045567	158903363
FALSE	High	Master Protein	AT1G78060.1	no full name available	0	FALSE	262.114	42	21	193	21	767	83.8	8.03	606.6	21	0	2.66326e+08	275190881	291469087	3.19464e+08	2.91421e+08	3.22941e+08	8.41066e+08	9.58776e+08	1.40704e+09	1.38745e+09	7.93526e+08	7.61274e+08	6.6236e+08	6.84188e+08	6.77233e+08	6.79904e+08	7.4582e+08
FALSE	High	Master Protein	AT1G78300.1	general regulatory factor 2, 14-3-3 PROTEIN G-BOX FACTOR14 OMEGA	0	FALSE	294.162	73	21	320	12	259	29.1	4.79	1042.99	21	0	627432133	6.76057e+08	5.79886e+08	5.96884e+08	763785671	732297620	993016595	1047007813	1.18049e+09	1184965197	7.86384e+08	842243948	3.52106e+08	3.49715e+08	3.23188e+08	2.83916e+08	3.19124e+08
FALSE	High	Master Protein	AT1G78370.1	glutathione S-transferase TAU 20	0	FALSE	78.434	38	11	106	10	217	25	5.78	253.82	11	0	2.71429e+08	303678536	304122983	337289833	401936696	388142066	772683813	8.56071e+08	899800593	908865708	719671648	1024178702	319355454	3.9669e+08	2.39572e+08	2.60426e+08	260888364
FALSE	High	Master Protein	AT1G78380.1	A. THALIANA GLUTATHIONE S-TRANSFERASE TAU 19, glutathione S-transferase TAU 19, GLUTATHIONE TRANSFERASE 8	0	FALSE	240.432	64	20	358	19	219	25.6	6.04	930.24	20	1	3986732548	3.94732e+09	3707463539	3.71244e+09	4923101834	5185158864	6.21347e+09	6549694808	7158042714	7377616732	5366501482	5325907421	4088222902	4.30711e+09	3.61833e+09	3551655343	3741494013
FALSE	High	Master Protein	AT1G78460.1	cytosolic heme (tetrapyrrole) binding protein 3	0	FALSE	57.2	16	4	39	4	219	24.2	9.1	127.84	4	0	1.03803e+08	1.07049e+08	1.00513e+08	1.00978e+08	9.72458e+07	1.18173e+08	6.40257e+07	80782452	77422299	72781545	6.01423e+07	6.62273e+07	2.08201e+08	219676858	122795522	195016709	178096986
FALSE	High	Master Protein	AT1G78570.1	REPRESSOR OF LRX1 1, rhamnose biosynthesis 1, ARABIDOPSIS THALIANA RHAMNOSE BIOSYNTHESIS 1	0	FALSE	52.92	15	8	46	4	669	75.3	7.28	98.27	8	5	1.63392e+08	144794331	1.51029e+08	1.2358e+08	287447909	3.09743e+08	206525018	237878683	389119260	3.9884e+08	2.31884e+08	2.62006e+08	122025012	127519489	9.85369e+07	1.03031e+08	111026623
FALSE	High	Master Protein	AT1G78630.1	embryo defective 1473	0	FALSE	17.288	8	1	5	1	241	26.8	9.92	16.93	1	0							35647634	38863928	34822480	43467237	2.87697e+07	37556905
FALSE	High	Master Protein	AT1G78670.1	gamma-glutamyl hydrolase 3	0	FALSE	29.889	13	4	41	3	352	39.9	6.24	35.07	4	0	7140191	7.29833e+06	6.36813e+06	13200870	10133409		3.54361e+07	3.71688e+07	43060560	40202702	42504091	44283022	12182395	7.17043e+06	10288069	21344554	21088109
FALSE	High	Master Protein	AT1G78680.1	gamma-glutamyl hydrolase 2	0	FALSE	150.912	37	10	154	9	347	38.6	7.14	346.74	10	1	260539106	333668133	372214527	3.26391e+08	392124935	426979591	8.53282e+08	937219061	1212092551	1.26915e+09	8.54412e+08	924568057	4.05773e+08	4.10225e+08	3.67528e+08	4.74382e+08	4.25804e+08
FALSE	High	Master Protein	AT1G78820.1	no full name available	0	FALSE	216.723	42	13	182	8	455	50.6	8.47	695.26	13	0	1.67704e+08	207714096	168851165	181604136	129777064	120798367	695499111	730461816	1040039012	1093894406	586873619	602285082	331268554	344485578	305988761	306424053	341029578
FALSE	High	Master Protein	AT1G78830.1		0	FALSE	280.816	47	17	272	12	455	50.3	8.47	1033.24	17	5	3.4403e+09	3.44152e+09	3.34059e+09	3.35443e+09	4.08772e+09	4244194590	8.47252e+09	8784745074	11954291772	1.20645e+10	7.49584e+09	7326290290	7.61073e+09	7.84642e+09	7.44008e+09	7.90155e+09	8.63842e+09
FALSE	High	Master Protein	AT1G78850.1	apple domain lectin-1, Mannose Binding Lectin1	0	FALSE	123.217	29	11	105	11	441	49	7.65	314.07	11	0	5.37887e+08	5.27833e+08	5.05845e+08	4.89862e+08	540196403	5.25343e+08	9.49676e+08	1062875809	1463866982	1525068887	1.01331e+09	1.06875e+09	4.66478e+08	4.27746e+08	4.15835e+08	3.9599e+08	4.89667e+08
FALSE	High	Master Protein	AT1G78870.1	ubiquitin-conjugating enzyme 35	0	FALSE	27.749	27	3	14	1	154	17.3	8.12	42.66	3	1	18252978	20400702	24360474	19422734	23852270	21079704	19861796	21340748	24652408	31021308	20755502	18370054			5500420		6.94877e+06
FALSE	High	Master Protein	AT1G78900.1	vacuolar ATP synthase subunit A	0	FALSE	400.715	72	32	261	32	623	68.8	5.24	773.47	32	0	1268891294	1.23547e+09	1192073228	1.19107e+09	1.41857e+09	1.4097e+09	2.11333e+09	2.13914e+09	2.51491e+09	2.60324e+09	2.17263e+09	2.09016e+09	1.04363e+09	1.0834e+09	9.84913e+08	1044518108	1.1805e+09
FALSE	High	Master Protein	AT1G79050.1	homolog of bacterial RecA	0.007	FALSE	2.451	4	1	2	1	439	47.7	6.35	5.51	1	0	13234235	11347341			30770784	36746352				15507110			7.94604e+06
FALSE	High	Master Protein	AT1G79210.2	no full name available	0	FALSE	116.989	46	8	85	1	235	25.7	5.69	309.89	8	0	7727724	13566294	28592730	24154058			32598690	33626740	38593992	59847876	34205592	35329888	32215790	23368580	25600490	33818168	25615774
FALSE	High	Master Protein	AT1G79230.1	ARABIDOPSIS THALIANA RHODANESE HOMOLOGUE 1, mercaptopyruvate sulfurtransferase 1, SULFURTRANSFERASE 1	0	FALSE	38.929	19	6	25	6	379	41.9	6.39	42.49	6	0	2.78193e+07	1.23017e+07	3.95622e+07	36464774	2.30079e+07	1.93254e+07	1.02149e+08	7.35856e+07	1.37361e+08	1.51499e+08	7.87574e+07	9.5778e+07	1.51374e+07	2.90006e+07	24415036	4.59781e+07	5.07373e+07
FALSE	High	Master Protein	AT1G79260.2	no full name available	0	FALSE	8.012	6	1	5	1	180	20.1	8.79	6.08	1	0							6313729	8527347	7191470	8626735	5244572	5226685	2.83905e+06	2.97282e+06	3722141	2.00069e+06	2.56268e+06
FALSE	High	Master Protein	AT1G79340.1	metacaspase 2d, metacaspase 4	0	FALSE	25.438	5	2	10	2	418	45.5	4.82	13.71	2	0	1.85203e+07	2.35754e+07	2.14701e+07	2.5018e+07	3.40839e+07	3.63516e+07	1.93574e+07	2.33178e+07	3.38628e+07	3.54055e+07	2.72307e+07	30243279	1.72368e+07	2.51674e+07	1.50223e+07	1.26029e+07	1.69876e+07
FALSE	High	Master Protein	AT1G79380.1	RING DOMAIN LIGASE 4	0	FALSE	11.967	3	1	8	1	401	43.7	5.74	17.8	1	0	2915276	2.76561e+06					3422156	3.42254e+06	4479631	5.1046e+06	3.1013e+06	3010114		2368612	2.1214e+06
FALSE	High	Master Protein	AT1G79440.1	ENLARGED FIL EXPRESSION DOMAIN 1, SUCCINIC SEMIALDEHYDE DEHYDROGENASE, SUCCINIC SEMIALDEHYDE DEHYDROGENASE 1, aldehyde dehydrogenase 5F1	0	FALSE	141.906	34	14	63	14	528	56.5	6.92	190.71	14	0	1.38723e+08	1.50861e+08	1.29557e+08	1.34672e+08	1.46269e+08	90138290	335707268	4.40941e+08	4.93903e+08	5.99893e+08	3.64261e+08	4.80984e+08	1.15352e+08	1.31812e+08	1.23104e+08	1.24062e+08	1.15569e+08
FALSE	High	Master Protein	AT1G79500.5	Aldolase-type TIM barrel family protein	0	FALSE	57.681	22	6	57	3	336	36.9	9.2	123.21	6	4	6.49378e+07	8.70372e+07	64711851	7.69331e+07	113624390	99246900	1.16559e+08	9.52761e+07	1.29005e+08	1.41646e+08	9.42491e+07	1.20681e+08	6.95825e+07	72769306	5.77842e+07	7.45373e+07	1.02889e+08
FALSE	High	Master Protein	AT1G79550.2	phosphoglycerate kinase, phosphoglycerate kinase 3	0	FALSE	375.743	61	17	303	14	401	42.1	5.68	1043.74	17	0	706439066	6.91804e+08	881538292	930223034	1040726498	1034914876	1350853206	1498545072	2.0188e+09	2.16176e+09	1414210319	1671860140	800831909	895198875	904756907	877417210	1.0646e+09
FALSE	High	Master Protein	AT1G79690.1	nudix hydrolase homolog 3, Nudix-DPP III	0	FALSE	211.252	35	23	130	23	772	86.8	5.44	353.06	23	0	3.21146e+08	2.59381e+08	306931518	2.74166e+08	3.50792e+08	3.10654e+08	631069571	7.57201e+08	7.94156e+08	8.46234e+08	5.92309e+08	6.7413e+08	2.91574e+08	4.52917e+08	3.24734e+08	358535471	3.86032e+08
FALSE	High	Master Protein	AT1G79720.1	no full name available	0	FALSE	218.578	35	14	224	14	484	52.4	7.8	760.11	14	0	2.67694e+09	2941606776	2946720244	3111645383	2685681381	3038255199	4294119841	4623457338	4949447272	4880859312	4.16638e+09	4.07335e+09	11434904359	12418932222	11614873362	11105753840	12417053138
FALSE	High	Master Protein	AT1G79790.2	Arabidopsis thaliana chloroplast FMN hydrolase 1, flavin mononucleotide hydrolase 1	0	FALSE	19.289	10	3	17	3	270	30.6	5.29	39.97	3	0	53936772	49897714	58349974	31874874	39633659	44447166	73733600	93161984	97058606	90604304	66446557	78190139	63219166	67936668	48816569	33506099	42754191
FALSE	High	Master Protein	AT1G79850.1	PIGMENT DEFECTIVE 347, PLASTID RIBOSOMAL SMALL SUBUNIT PROTEIN 17, ribosomal protein S17	0	FALSE	17.41	19	3	19	3	149	16.3	10.56	34.89	3	0	2.36526e+07	2.51757e+07	2.51065e+07	2.76681e+07	1.30254e+07	1.79461e+07	73847973	8.36691e+07	8.29138e+07	92261088	7.16065e+07	71661091	2.02725e+07	12708730	1.4716e+07	1.47431e+07	1.8806e+07
FALSE	High	Master Protein	AT1G79870.1	Hydroxyphenylpyruvate reductase 2	0	FALSE	68.282	38	8	59	8	313	34.1	5.9	153.6	8	0	233107588	1.99594e+08	1.85019e+08	2.04527e+08	2.93522e+08	2.73602e+08	3.71092e+08	4.23818e+08	5.78208e+08	547039562	4.77647e+08	4.94776e+08	307086826	3.57468e+08	263484215	2.27537e+08	2.80861e+08
FALSE	High	Master Protein	AT1G79920.1	Heat shock protein 70 (Hsp 70) family protein	0	FALSE	182.487	16	15	86	15	831	91.6	5.19	248.45	15	0	1.71978e+08	239194902	197348807	239973045	253026087	253341256	4.18719e+08	4.20779e+08	600385566	667590362	445451260	4.81763e+08	2.86765e+08	3.40597e+08	2.74588e+08	243315035	2.96294e+08
FALSE	High	Master Protein	AT1G80360.4	ndole Severe Sensitive1, reversal of sav3 phenotype 1	0	FALSE	43.436	16	4	23	4	394	43.7	6.37	68.43	4	0	76270011	101920347	91035692	93078552	162406842	146037402	87337092	1.06953e+08	146003628	131078770	98509852	123677541	74602400	83679760	87438300	91508432	98678383
FALSE	High	Master Protein	AT1G80380.2	glycerate kinase	0	FALSE	150.164	35	16	153	16	456	51	7.14	468.48	16	0	8.1998e+08	9.48443e+08	7.30292e+08	768774121	5.53473e+08	5.48416e+08	1306435898	1.48508e+09	2192698726	2.17177e+09	1.49451e+09	1510268663	624362846	6.82916e+08	606224263	594522793	737820902
FALSE	High	Master Protein	AT1G80460.1	nonhost resistance to P. s. phaseolicola 1	0	FALSE	103.357	32	13	67	13	522	56.4	6.28	167.62	13	0	224462410	200783562	2.17705e+08	213499322	332356706	347898907	417465493	477272951	571992234	606635267	501441240	520886163	2.22325e+08	2.39274e+08	2.22276e+08	2.35131e+08	260001910
FALSE	High	Master Protein	AT1G80480.1	plastid transcriptionally active 17	0	FALSE	11.844	4	1	1	1	444	49.5	6.1	4.55	1	0			9683317	10924475	9648719	15035430	15309281	12643440	19935240	19386030	17118634	17847708
FALSE	High	Master Protein	AT1G80560.1	isopropylmalate dehydrogenase 2, ARABIDOPSIS ISOPROPYLMALATE DEHYDROGENASE 2	0	FALSE	137.611	42	11	119	7	405	43.3	6.06	376.21	11	4	767412001	741942296	644105829	690103988	669766586	657692289	9.36466e+08	9.60266e+08	1154658360	1229557246	8.89717e+08	921872488	621938287	628553124	540823868	5.01493e+08	5.23739e+08
FALSE	High	Master Protein	AT1G80600.1	HOPW1-1-interacting 1, TUMOR PRONE 5	0	FALSE	143.429	38	11	70	11	457	48.8	6.8	220.58	11	0	188074590	235356177	2.00986e+08	245572843	373814084	4.34963e+08	684037093	8.48917e+08	966484080	988618085	728514635	790600096	340441459	3.62717e+08	3.01793e+08	2.90011e+08	4.03737e+08
FALSE	High	Master Protein	AT2G01140.1	PIGMENT DEFECTIVE 345, fructose-bisphosphate aldolase 3	0	FALSE	122.966	40	12	122	9	391	42.3	8.09	358.23	12	0	263950711	3.01758e+08	2.81452e+08	313927466	3.03924e+08	308017976	542332061	608073002	6.765e+08	692296196	505826430	554389006	247869219	342219095	2.46015e+08	259074968	244826605
FALSE	High	Master Protein	AT2G01250.1		0	FALSE	63.52	45	11	75	3	242	28.2	9.94	158.88	11	0	20444475	30987456	3.03129e+07	28304031	3.79374e+07	30644475	7.89534e+07	1.13765e+08	1.40676e+08	165993833	69383988	74176368	1.79713e+07	2.05101e+07	2.00347e+07	2.1814e+07	1.40605e+07
FALSE	High	Master Protein	AT2G01490.2	phytanoyl-CoA 2-hydroxylase	0	FALSE	11.814	8	2	5	2	283	32	6.38	10.42	2	0	16170263	18536400	17336642	16295205	31095208	24770612	26078155	2.55782e+07	3.63667e+07	3.48978e+07	2.54393e+07	2.12902e+07	1.79129e+06	1.34238e+06	761732	1.22728e+07	1.40679e+07
FALSE	High	Master Protein	AT2G01630.1	no full name available	0	FALSE	7.01	2	1	9	1	501	54	6.23	17.07	1	0	11476155	15756965	13727921	15216992			14271549	21144912	12861691	17189630	15457334	17541000	41837536	36674968	29845134	26619178	26893062
FALSE	High	Master Protein	AT2G01755.2	no full name available	0	FALSE	4.489	9	1	2	1	179	20.4	6.06	1.76	1	0	8529786		2.67452e+06				7329965	12409984	12005567	8459101	4.99542e+06	4.25258e+06
FALSE	High	Master Protein	AT2G01820.1	Transmembrane kinase 3	0	FALSE	171.26	15	10	97	10	943	101.9	6.35	333.09	10	0	1.0207e+08	1.38688e+08	1.99702e+08	2.55406e+08	231523208	200499973	3.12569e+08	356259113	403168536	405651980	3.09476e+08	2.93272e+08	1.10771e+09	1167523221	943719339	9.8271e+08	1.0124e+09
FALSE	High	Master Protein	AT2G02100.1	low-molecular-weight cysteine-rich 69	0	FALSE	24.056	34	2	4	2	77	8.5	8.95	12.33	2	0		2.15566e+06			2762330	3.50073e+06	5473846	5.54678e+06	14077258	1.54689e+07	6.13304e+06	3.44647e+06			3.96774e+06	2.60871e+06	2.8921e+06
FALSE	High	Master Protein	AT2G02130.1	low-molecular-weight cysteine-rich 68	0	FALSE	21.64	31	1	7	1	77	8.5	9.38	2.72	1	0	3.72554e+06	3.66e+06		1.35616e+06			5275403	5.14126e+06	14877471	1.8864e+07	4.89977e+06	3.79585e+06		3.15164e+06	5.43389e+06	4352847	4.30101e+06
FALSE	High	Master Protein	AT2G02390.3	GLUTATHIONE S-TRANSFERASE 18, glutathione S-transferase zeta 1, maleylacetoacetate isomerase	0.007	FALSE	2.496	6	2	3	2	228	25.8	5.86	3.44	2	0		17734208	7.74189e+06	1.25227e+07	18706563	26508134	8803719	12062683	3.27874e+07	25826054	29169199	26020603		10578421	8.9806e+06	7.68892e+06	8916767
FALSE	High	Master Protein	AT2G02400.1	no full name available	0	FALSE	8.507	4	1	1	1	318	34.8	6.23	3.18	1	0	480795712	446575808	255019840	249088256	266877888	222656640	170689872	168540224	169546896	157516528	136079280	144762992	54057372	46269864	38074788	36203584	37886268
FALSE	High	Master Protein	AT2G02500.2	2-C-METHYL-D-ERYTHRITOL 4-PHOSPHATE CYTIDYLTRANSFERASE	0	FALSE	9.496	4	1	2	1	302	33.9	6.16	6.42	1	0	12550702	14299885	12892884	12164743		9157722	15860369	24297162	24514624	30712854	23962744	24831328	8032703	7.04204e+06
FALSE	High	Master Protein	AT2G02740.1	A. THALIANA WHIRLY 3, PLASTID TRANSCRIPTIONALLY ACTIVE11, WHIRLY 3	0	FALSE	15.2	6	1	1	1	268	29.7	9.52	2.8	1	0
FALSE	High	Master Protein	AT2G02990.1	RIBONUCLEASE 1, ribonuclease 1	0	FALSE	39.589	26	4	14	4	230	25.4	5.25	42.06	4	0	37945749	64829943	69422716	84486164	67160344	65070764	81959216	104075348	99248227	81857556	87340556	85580252	104169570	108678009	97728529	101103798	127700596
FALSE	High	Master Protein	AT2G03390.4	no full name available	0	FALSE	5.786	4	1	2	1	330	37.4	6	2.24	1	0
FALSE	High	Master Protein	AT2G03440.1	nodulin-related protein 1	0	FALSE	11.559	6	1	6	1	187	19.7	7.83	15.11	1	0							3890890	4.21524e+06	9756207	10848015	5.4273e+06	6.1277e+06
FALSE	High	Master Protein	AT2G03450.1	PURPLE ACID PHOSPHATASE 9, purple acid phosphatase 9	0.007	FALSE	2.563	2	1	4	1	651	73.8	6.16	7.5	1	0			17278652	16215275	18953694	21884922	10933867	14751729	15430765	16535919	13634320	12763170	7.09812e+06	4900582	4056833	3041847	7.84276e+06
FALSE	High	Master Protein	AT2G03550.1	no full name available	0	FALSE	55.936	21	7	46	6	312	34.7	7.87	92.11	7	0	110188420	1.1508e+08	77751447	87457051	144686279	148075447	156497133	147282434	181565728	203218118	153868966	1.46519e+08	4.73521e+07	5.38631e+07	8.13929e+07	99305763	8.5812e+07
FALSE	High	Master Protein	AT2G03800.2	GEKO1	0	FALSE	11.249	5	2	6	2	361	39.8	8.31	7.5	2	0	25109216	22834490	16223371	16483921	1.05126e+08	123989870	23962731	11214321	2.06269e+07	33319464	24579306	1.61751e+07	1.564e+07	17306545	1.03417e+07	7.03612e+06	17585961
FALSE	High	Master Protein	AT2G03870.2	EMBRYO DEFECTIVE 2816, SM-like 7	0.005	FALSE	2.759	13	1	1	1	99	10.8	5.21	0	1	0
FALSE	High	Master Protein	AT2G04030.1	HEAT SHOCK PROTEIN 90.5, EMBRYO DEFECTIVE 1956, HEAT SHOCK PROTEIN 88.1	0	FALSE	273.352	41	23	172	23	780	88.6	5.01	549.94	23	0	5.31554e+08	452613292	5.94332e+08	4.15315e+08	4.68957e+08	4.06339e+08	5.62729e+08	7.08151e+08	894542772	7.7666e+08	5.04589e+08	4.83636e+08	3.3491e+08	355069552	2.92879e+08	2.79895e+08	361808261
FALSE	High	Master Protein	AT2G04039.3		0	FALSE	11.41	8	2	17	2	206	22.4	8	9.23	2	0	1.40128e+06	1.9908e+06	1.21073e+06	1.32687e+06	1423653	1.95971e+06	2.46386e+06	4.38629e+06	3.101e+06	5.07125e+06	1.74394e+06	3.88025e+06	1.30294e+06	2.10262e+06	1.10567e+06	1.67402e+06	821425
FALSE	High	Master Protein	AT2G04390.1		0	FALSE	46.162	24	4	25	4	141	16	10.04	75.42	4	0	184326942	185018586	158989050	182672656	192324738	180646188	1.29165e+08	110118903	141800081	139536941	1.13686e+08	110338431	23500360	22980048	27923155	21058020	2.91879e+07
FALSE	High	Master Protein	AT2G04400.1	Indole-3-glycerol phosphate synthase	0	FALSE	44.021	20	8	22	8	402	44.5	7.39	54.94	8	0	1.49428e+08	118823400	1.03314e+08	1.12487e+08	1.47435e+08	173776163	117440798	1.78226e+08	248512291	247085083	170317372	168564024	63849291	41340349	2.28422e+07	23933916	3.17415e+07
FALSE	High	Master Protein	AT2G04450.1	Arabidopsis thaliana nucleoside diphosphate linked to some moiety X 6, nudix hydrolase homolog 6, nucleoside diphosphates linked to some moiety X 6	0	FALSE	61.59	31	6	22	6	283	31.9	5.31	55.56	6	0	71500317	72558030	78286369	87574852	85976984	43562512	1.22461e+08	175815718	257757188	2.04307e+08	139171193	147186538	141455344	7.16034e+07	140557426	1.22688e+08	151157422
FALSE	High	Master Protein	AT2G04570.1	Guard-cell-enriched GDSL Lipase 14, Occluded Stomatal Pores 1	0	FALSE	34.073	16	4	5	4	350	38.5	7.65	14.21	4	0	2.22483e+07	9.92815e+06	24545784	6.08677e+06	1.82239e+06	1.49958e+06	8087798	9.97649e+06	9.43902e+06	1.48901e+07	5694261	7.90995e+06	16928980	31507755	1.64983e+07	8.06644e+06	4.31796e+06
FALSE	High	Master Protein	AT2G04650.1	KONJAC 2	0	FALSE	21.852	8	3	15	1	406	44.9	6.62	35.27	3	0	19166416	16619861	18399810	14490474	21113514	18792994	18874690	17065706	20085090	18668804	18575268	12359575		3.4269e+06	7612858	6.10712e+06	4956957
FALSE	High	Master Protein	AT2G04690.1	no full name available	0	FALSE	140.918	50	10	98	6	210	23.6	7.49	341.47	10	4	6.46629e+08	711471464	657238533	695842836	575893863	655350999	4.55473e+08	5.65124e+08	588412903	5.29208e+08	4.13987e+08	3.74147e+08	1.07164e+09	1.19532e+09	1.05906e+09	9.85967e+08	1.1258e+09
FALSE	High	Master Protein	AT2G04690.4	no full name available	0	FALSE	63.62	28	5	42	1	110	12.6	8.4	140.99	5	0
FALSE	High	Master Protein	AT2G04700.1	Imbalanced NADP Status 1, ferredoxin/thioredoxin reductase catayltic subunit	0	FALSE	56.659	42	6	78	6	146	16.4	7.88	241.14	6	0	258096400	262868539	2.42879e+08	2.35324e+08	261157120	270070952	5.10623e+08	5.96384e+08	750409178	784177181	5.6508e+08	5.78247e+08	248510320	2.99777e+08	2.17484e+08	220274132	2.3477e+08
FALSE	High	Master Protein	AT2G04780.2	FASCICLIN-like arabinoogalactan 7	0	FALSE	32.6	14	4	45	4	254	26.8	6.54	109.5	4	0	246189964	289492424	326530080	343437472	404640832	424544224	693259028	760096086	819217040	913984544	694865840	761924416	1144425966	1207964798	892321328	832458898	879831088
FALSE	High	Master Protein	AT2G05380.3	glycine-rich protein 3 short isoform	0	FALSE	13.509	17	1	6	1	132	13.4	8.38	5.82	1	0		998420	343802				776084	784587	1.03492e+06	1777090	689601		839521	701574	472200	827254	412009
FALSE	High	Master Protein	AT2G05520.1	GLYCINE-RICH PROTEIN 3, glycine-rich protein 3, ARABIDOPSIS GLYCINE RICH PROTEIN 3	0	FALSE	15.472	39	2	7	2	145	14.3	8.65	13.69	2	0							2990644		2794656	3.64975e+06	2.04148e+06	2.4499e+06
FALSE	High	Master Protein	AT2G05710.1	aconitase 3	0	FALSE	384.691	40	27	313	19	990	108.1	7.17	966.12	27	0	3.00961e+08	3.55718e+08	3.93726e+08	4.60837e+08	5.72464e+08	5.71806e+08	9.44833e+08	1.01974e+09	1.02197e+09	1.22339e+09	9.07822e+08	7.13021e+08	5.15136e+08	522731808	5.45311e+08	5.38897e+08	5.89897e+08
FALSE	High	Master Protein	AT2G05790.1	no full name available	0	FALSE	74.508	23	7	45	7	472	51.3	6.27	106.9	7	0	1.45531e+08	163556583	1.41372e+08	1.38254e+08	191775582	183946055	1.17156e+08	1.08585e+08	126217233	1.17862e+08	8.15637e+07	8.07144e+07	3.20783e+08	3.61363e+08	3.34628e+08	3.38507e+08	3.78808e+08
FALSE	High	Master Protein	AT2G05840.1	20S proteasome subunit PAA2	0	FALSE	82.021	40	9	77	5	246	27.3	6.09	186.07	9	4	2089438913	2.18411e+09	9.84096e+08	9.96887e+08	1.37237e+09	1.36472e+09	1012416614	1098866535	1177563707	1166843656	951555036	1.0628e+09	6.66255e+08	747905263	524097830	5.0631e+08	567747209
FALSE	High	Master Protein	AT2G05920.1	subtilase 1.8	0	FALSE	40.342	6	3	15	3	754	80	8.35	13.48	3	0	9912332	1.09278e+07	4.41782e+06	4.94388e+06	10946084	1.21226e+07	1.48251e+07	6.98078e+06	921329	3.43166e+07	524988	1.39253e+06	487664	1.20555e+06	438669	1.08349e+06	328980
FALSE	High	Master Protein	AT2G05990.2	MOSAIC DEATH 1, ENOYL-ACP REDUCTASE 1	0	FALSE	210.742	65	16	125	16	390	41.2	9	405.53	16	0	540209552	4.99877e+08	4.59884e+08	545734035	4.43005e+08	473731698	1.25474e+09	1.34233e+09	1763702750	1.72403e+09	1223445199	1132358834	5.70029e+08	6.2348e+08	5.46248e+08	5.55302e+08	550800106
FALSE	High	Master Protein	AT2G06050.3	DELAYED DEHISCENCE 1, oxophytodienoate-reductase 3	0	FALSE	81.678	37	8	29	8	391	42.7	7.87	81.21	8	0	39578531	3.85002e+07	31381003	3.02934e+07	35952561	2.27617e+07	126992787	1.35396e+08	1.77701e+08	166912364	1.23185e+08	1.058e+08	30774412	27087226	28443620	37275019	3.03262e+07
FALSE	High	Master Protein	AT2G06925.1	PHOSPHOLIPASE A2-ALPHA	0	FALSE	65.566	41	4	47	4	148	16.3	7.71	126.33	4	0	9.37265e+07	84435466	107178248	1.17851e+08	6.05321e+07	4.31654e+07	90896831	8.13568e+07	1.07214e+08	105414968	5.98375e+07	6.56044e+07	2.71317e+08	2.6247e+08	1.84785e+08	229945806	2.56933e+08
FALSE	High	Master Protein	AT2G07698.1	no full name available	0	FALSE	18.508	5	3	6	2	777	85.9	5.57	17.57	3	0	21408350	2.81169e+07	17424946	16256464	24528034	42134206	34566218	24999810	54287352	54629692	2.88497e+07	22298116	15335542	12460366	9885031	13222257	14109012
FALSE	High	Master Protein	AT2G07732.1	no full name available	0	FALSE	42.897	37	4	147	2	116	13.1	8.47	319.31	4	0	64479082	72630698	60449336	70053024	69263112	62639824	2.39966e+08	258634416	253969306	236237422	300067395	300448197	169752400	219577942	239989252	279050918	269508328
FALSE	High	Master Protein	AT2G09990.1	no full name available	0	FALSE	53.357	47	6	57	1	146	16.6	10.2	145.59	6	5	120612204	144940284	115624883	1.22478e+08	111584402	118125014	338528173	375868033	435979715	424824656	3.08687e+08	317743830	99226300	1.19423e+08	115779687	1.5023e+08	1.13038e+08
FALSE	High	Master Protein	AT2G10940.1	no full name available	0	FALSE	71.425	21	5	150	5	291	29.6	9.39	456.94	5	0	8516274693	8404516228	5758253492	5939585095	3.24805e+09	3.30067e+09	8556499333	8898299216	10708061745	10545401103	6607231923	6.49129e+09	12325697182	12825692788	10932331976	10609040865	1.29822e+10
FALSE	High	Master Protein	AT2G11890.1	CELL DIVISION CYCLE PROTEIN 26, Triphosphate Tunnel Metalloenzyme 3	0	FALSE	6.94	10	2	4	2	210	24.1	5.55	6.22	2	0	19369466	3.37955e+07	21053379	28298341	34098452	39720186	34338215	40010661	48288649	40944715	34561811	28979040	19218156	36210858	24648104	12875691	23689049
FALSE	High	Master Protein	AT2G12480.3	serine carboxypeptidase-like 43	0	FALSE	11.345	8	1	1	1	468	52.8	6.65	3.39	1	0
FALSE	High	Master Protein	AT2G13360.1	ALANINE:GLYOXYLATE AMINOTRANSFERASE 1, alanine:glyoxylate aminotransferase, L-serine:glyoxylate aminotransferase	0	FALSE	461.212	78	22	508	22	401	44.2	7.83	1997.8	22	0	5611431831	5.62517e+09	5.59319e+09	5.47416e+09	8.88957e+09	8305363085	9.34747e+09	1.06798e+10	11508310623	12963033295	8197051327	9.97137e+09	6.93105e+09	6998294154	6095147062	6621828988	7.35336e+09
FALSE	High	Master Protein	AT2G13560.1	NAD-dependent malic enzyme 1	0	FALSE	101.836	23	9	30	9	623	69.6	5.45	88.21	9	0	62974571	6.54345e+07	46222130	4.64612e+07	47663882	5.3038e+07	114141265	1.44372e+08	1.28581e+08	1.58625e+08	1.20831e+08	1.01285e+08	4.41641e+07	52949486	3.124e+07	25759456	31175852
FALSE	High	Master Protein	AT2G13820.3	glycosylphosphatidylinositol-anchored lipid protein transfer 11, xylogen protein 2	0	FALSE	5.792	6	1	9	1	181	18.2	6.93	14.02	1	0	692011840	720530368	470178528	511125696	1217863040	1176974080	355323680	382812640	337714720	325968096	261895296	272966176	194268512	205978016	109687304	135027808	178867376
FALSE	High	Master Protein	AT2G14170.1	aldehyde dehydrogenase 6B2	0	FALSE	63.378	16	7	37	7	607	65.9	8.59	106.71	7	0	8.39993e+07	59482065	9.41572e+07	8.36384e+07	9.52955e+07	8.68318e+07	154634255	175316816	2.38258e+08	229366173	181180439	172776310	75225523	9.85657e+07	86948341	75877286	8.90606e+07
FALSE	High	Master Protein	AT2G14260.2	proline iminopeptidase, prolyl aminopeptidase 1	0	FALSE	78.491	37	10	59	10	329	37.4	5.88	132.73	10	0	3.14781e+08	2.9399e+08	2.47499e+08	2.08569e+08	2.75063e+08	2.61436e+08	3.72244e+08	465951577	3.63186e+08	443986424	386868422	2.85229e+08	2.62358e+08	278936949	262184870	257230810	256149572
FALSE	High	Master Protein	AT2G14580.1	basic pathogenesis-related protein 1	0	FALSE	4.053	6	1	3	1	161	17.5	8.63	6.78	1	0	8.01185e+06	29883232	5.24816e+06	14712767	13721781	3.79649e+07			2.88135e+06			3.83307e+06	3234246	3.90934e+06	2.02642e+06	2.3634e+06	2.30098e+06
FALSE	High	Master Protein	AT2G14610.1	PATHOGENESIS-RELATED GENE 1, pathogenesis-related gene 1	0	FALSE	160.084	64	7	382	7	161	17.7	8.84	1297.32	7	0	2.82728e+09	2.96149e+09	4.73281e+09	4.97647e+09	4.38354e+09	4.44426e+09	1.47958e+10	1.6141e+10	1.81452e+10	1.83218e+10	12271976351	1.24065e+10	4.07875e+10	4.27871e+10	3.88155e+10	3.73891e+10	4.11018e+10
FALSE	High	Master Protein	AT2G14720.2	vacuolar sorting receptor 4, VACUOLAR SORTING RECEPTOR 2;1, modified transport to the vacuole 2, binding protein of 80 kDa 2;1	0	FALSE	54.379	10	5	24	1	628	69.8	5.48	74.1	5	4	4.3323e+07	4.15274e+07	4.4346e+07	4.70671e+07	1.27385e+07	3.78554e+07	3.87986e+07	4.70956e+07	7.69062e+07	7.6394e+07	5.42354e+07	5.94542e+07	3.73001e+07	2.90246e+07	4.65527e+07	3.51167e+07	4.03511e+07
FALSE	High	Master Protein	AT2G14740.2	vaculolar sorting receptor 3, VACUOLAR SORTING RECEPTOR 3, binding protein of 80 kDa 2;2, VACUOLAR SORTING RECEPTOR 2;2	0	FALSE	59.721	11	5	27	1	628	69.7	5.36	81.33	5	0													14846456	16245721	12048502	10157460	4.91755e+06
FALSE	High	Master Protein	AT2G15220.1	no full name available	0	FALSE	83.86	37	10	86	10	225	25.1	8.54	227.68	10	0	4.46213e+08	4.86549e+08	477834662	5.51982e+08	7.36006e+08	7.57928e+08	4.81304e+08	475354051	4.65439e+08	4.8632e+08	287425422	3.09537e+08	8.47626e+08	908788160	7.21759e+08	7.23225e+08	7.85113e+08
FALSE	High	Master Protein	AT2G15320.1	no full name available	0	FALSE	13.602	10	3	4	3	382	41.2	8.21	8.48	3	0							5451230	6653084	20883150	4.69286e+06		4.27186e+06	15981870	24904744	25972984	32776308	30243374
FALSE	High	Master Protein	AT2G15570.2	GFP ARRESTED TRAFFICKING 1, THIOREDOXIN-M3, Arabidopsis thioredoxin M-type 3	0	FALSE	4.805	10	2	3	2	174	19.6	8.35	3.78	2	0	28294208	35450172	24561754	28682078			9765283	8791919	43128102	37571614	35520412	29347604	32256305	2.67308e+07	23043413	21916987	2.80464e+07
FALSE	High	Master Protein	AT2G15620.1	ARABIDOPSIS THALIANA NITRITE REDUCTASE, nitrite reductase 1, NITRITE REDUCTASE	0	FALSE	440.464	66	34	423	34	586	65.5	6.28	1207.13	34	0	1.89156e+09	2.10115e+09	1.80039e+09	2.04495e+09	2.42377e+09	2511546554	3821060666	4.19627e+09	4550634741	4.83027e+09	4.0775e+09	4.2445e+09	2.44082e+09	2.67775e+09	2250845987	2.4126e+09	2.72769e+09
FALSE	High	Master Protein	AT2G15780.1	no full name available	0	FALSE	8.914	8	2	12	2	257	27.4	9.51	9.34	2	0	6.51155e+06	5.42407e+06	3.912e+06	7224654	8946454	9036837	14320136	7133817	23913311	25139514	2.06357e+07	1.94092e+07	41110907	42056760	46558452	47368048	50834954
FALSE	High	Master Protein	AT2G16360.1	Ribosomal protein S25 family protein	0	FALSE	15.777	19	2	13	2	125	14.3	10.99	34.68	2	0	21813526	19720252	43753372	39395844	19576780	17514158	106769466	109332490	109846478	134640580	125105292	98569512	50356312	52002980	77902764	79687952	98344432
FALSE	High	Master Protein	AT2G16600.1	rotamase CYP 3, cyclophilin 19	0	FALSE	197.521	71	9	203	6	173	18.5	8.43	653.24	9	3	1483458619	1.70437e+09	1.76742e+09	1.96503e+09	2483458433	2531143494	3.53294e+09	4154618446	5.18801e+09	5.68432e+09	3767172315	4.23977e+09	1.40024e+09	1.48421e+09	1.78321e+09	1.85771e+09	2.12979e+09
FALSE	High	Master Protein	AT2G16950.1	transportin 1, TRANSPORTIN 1	0	FALSE	42.239	6	4	18	4	895	99.6	4.94	45.03	4	0	1.79686e+07	2.12871e+07	1.99673e+07	2.54199e+07	3.25931e+07	42170836	38295074	4.84433e+07	5.15965e+07	20699425	4.40301e+07	31121206	1.27097e+07	1.34798e+07	1.95708e+07	1.53971e+07	2.09004e+07
FALSE	High	Master Protein	AT2G17120.1	lysM domain GPI-anchored protein 2 precursor, LysM-containing receptor protein 1, CEBiP-like 1	0	FALSE	55.567	13	7	80	7	350	37.7	6.32	224.48	7	0	2.46643e+08	2.84172e+08	327804449	340859361	4.16701e+08	4.40393e+08	493284358	531647279	5.53357e+08	583689758	452423757	4.65192e+08	560516287	544065807	4.28825e+08	4.50712e+08	517129826
FALSE	High	Master Protein	AT2G17190.1		0	FALSE	30.17	6	2	4	1	538	57.2	4.79	12.8	2	0
FALSE	High	Master Protein	AT2G17200.1		0	FALSE	30.17	5	2	9	1	551	58	4.93	28.87	2	1	7.70883e+06	7.29859e+06	10150742	7661493	7850584	5544860	19092618	2.57614e+07	20982844	2.85176e+07	2.03586e+07	2.17908e+07	9.98884e+06	7.85029e+06		7.91959e+06	9494474
FALSE	High	Master Protein	AT2G17265.1	DOWNY MILDEW RESISTANT 1, homoserine kinase	0	FALSE	59.182	29	6	29	6	370	38.5	8.29	105.4	6	0	1.2726e+07	17461633	2.63741e+07	17709076	1.64744e+07	16692515	88597793	118773070	180904084	155539572	92298059	87578649	51765755	74350454	44542186	3.41518e+07	41870241
FALSE	High	Master Protein	AT2G17340.1	no full name available	0	FALSE	94.64	32	9	52	7	367	40.8	4.92	179.5	9	2	63131406	8.88499e+07	83602500	69209387	1.39195e+08	1.30992e+08	2.20772e+08	246581344	2.99337e+08	3.01488e+08	2.45864e+08	269237380	1.10721e+08	81417172	1.09309e+08	9.51325e+07	102383678
FALSE	High	Master Protein	AT2G17390.1	ankyrin repeat-containing 2B	0	FALSE	40.544	12	3	16	2	344	36.9	4.48	41.62	3	0	2758102	3.23833e+06	1.5797e+06	1.16962e+06	1.34989e+06	1.37679e+06	5310931	6748841	8721793	6772015	3867144	3807603	3.59479e+06	4.02265e+06	1.35072e+06	1.80269e+06	1.82474e+06
FALSE	High	Master Protein	AT2G17420.1	NADPH-DEPENDENT THIOREDOXIN REDUCTASE 2, NADPH-dependent thioredoxin reductase A, THIOREDOXIN REDUCTASE A	0	FALSE	179.01	45	12	86	8	383	40.6	6.7	329.29	12	4	958660423	8.40428e+08	6.53603e+08	628241205	1144806842	1422043742	2690973225	3080995695	3051304224	2737343238	3260098851	3134459274	2080608910	2331926233	1556474319	1.58555e+09	1.61596e+09
FALSE	High	Master Protein	AT2G17630.1	phosphoserine aminotransferase 2	0	FALSE	62.914	18	6	44	1	422	46.6	8.06	138.66	6	0	11233595	9642377	10293297	12754009	10132385	17248218			39074288	37180908		34414732	5940959	5323380
FALSE	High	Master Protein	AT2G17760.1	no full name available	0	FALSE	74.169	24	7	41	7	513	56	5.27	107	7	0	4.92646e+07	45400051	3.84414e+07	36447911	35224260	33577164	5.32033e+07	6.11494e+07	77598635	81353386	4.83276e+07	52545426	155632582	176038862	125773616	143667651	155924792
FALSE	High	Master Protein	AT2G17840.1	EARLY-RESPONSIVE TO DEHYDRATION 7	0	FALSE	39.248	15	6	13	6	452	49	5.41	32.73	6	0	3.42429e+07	1.15122e+07	3.03268e+07	50427200	32682041	16128739	67177730	61558962	9.21619e+07	8.85942e+07	6.10709e+07	84594726	43192336	5.99661e+07	3.41407e+07	3.47543e+07	4.77771e+07
FALSE	High	Master Protein	AT2G17870.1	ARABIDOPSIS COLD SHOCK DOMAIN PROTEIN 3, cold shock domain protein 3	0	FALSE	30.722	19	3	9	3	301	29.5	7.42	23.62	3	0	607562	919142	283213	551145	499245	716895	2643382	6.57665e+06	3.67565e+06	8.14401e+06	3.8074e+06	3.58995e+06	1.84241e+06	1334260	514168	1.07313e+06	275772
FALSE	High	Master Protein	AT2G18020.1	embryo defective 2296	0	FALSE	120.385	31	7	86	2	258	27.8	10.9	287.8	7	5	668864620	7.57032e+08	6.8354e+08	7.04619e+08	702791978	703702916	1172140660	1415747760	1.35196e+09	1498798472	1060650564	1.01579e+09	494113512	554203540	467716889	441275206	433221168
FALSE	High	Master Protein	AT2G18040.1	"peptidylprolyl cis/trans isomerase, NIMA-interacting 1"	0	FALSE	8.95	13	1	3	1	119	13	9.09	8.13	1	0	6.51758e+06	5.63568e+06					7.83391e+06	6346387	24068298	17372606	15120378	12938837
FALSE	High	Master Protein	AT2G18080.1	embryo sac development arrest 2	0	FALSE	20.043	7	3	38	1	489	55.8	8.25	86.8	3	0	34570684	34088880	55037144	39309120	39838580	35483076	46528756	35061872	52832276	59107651	33098864	52576963	48933008	6.01028e+07	47068609	54866121	39616416
FALSE	High	Master Protein	AT2G18110.1	no full name available	0	FALSE	68.13	29	7	45	2	231	25.3	4.6	114.11	7	0				1.71994e+07			33765928	51158890	88050352	96032839	54013820	62791468			12745390	12461668	13806882
FALSE	High	Master Protein	AT2G18230.1	pyrophosphorylase 2	0	FALSE	46.919	28	6	23	3	218	24.7	6.09	52.03	6	0		39992932	36621416	41945580		712159		2.47914e+06	116528376	113879960	79802350	7.44046e+07	47506116	6.71976e+07	55593916	5.72885e+07	7.14854e+07
FALSE	High	Master Protein	AT2G18250.1	4-phosphopantetheine adenylyltransferase	0	FALSE	13.772	9	1	1	1	176	19.2	6.6	3.75	1	0	22508714	28703994	18752160	23610262	29604138	22872716							10052592	9000920			7.32734e+06
FALSE	High	Master Protein	AT2G18660.1	plant natriuretic peptide A	0	FALSE	22.58	24	3	26	3	130	14.5	9.28	61.94	3	0	8.41433e+06	8.6151e+06	8.09019e+06	6.8761e+06	9.05773e+06	9895903	32976621	3.60865e+07	66433110	70654919	26389562	25400520	5.93498e+07	6.70205e+07	53614144	47900004	60073498
FALSE	High	Master Protein	AT2G18790.1	OUT OF PHASE 1, phytochrome B	0.006	FALSE	2.671	1	1	6	1	1172	129.2	5.9	11.56	1	0	255386144	237816640	67608008	73076512	31756662	24973730	7292369		9602219	14578871	11577846	10815531	9161898	5.83631e+06	7065504	6954269	7.87745e+06
FALSE	High	Master Protein	AT2G18960.1	H(+)-ATPase 1, PLASMA MEMBRANE PROTON ATPASE, OPEN STOMATA 2	0	FALSE	52.378	13	8	21	8	949	104.2	6.7	56.11	8	0	7.47256e+07	63773819	7.1244e+07	66441618	1.25935e+08	131912614	9.93762e+07	115216670	129840962	126528770	1.02813e+08	94834676	1.2585e+08	1.41775e+08	1.33854e+08	1.19175e+08	123191910
FALSE	High	Master Protein	AT2G19480.1	NUCLEOSOME/CHROMATIN ASSEMBLY FACTOR GROUP A 02, nucleosome assembly protein 1;2, NUCLEOSOME/CHROMATIN ASSEMBLY FACTOR GROUP A 2	0	FALSE	10.878	6	2	8	2	379	43.5	4.44	13.74	2	0	15932759	22048428	1.10817e+07	5629619	37196864	39704776	17835988	1.08476e+07	1.83609e+07	17795696	1.69584e+07	22160975			3.62978e+06
FALSE	High	Master Protein	AT2G19520.1	MULTICOPY SUPPRESSOR OF IRA1 4	0	FALSE	16.653	8	2	6	2	507	55.7	6.23	6.87	2	0	136961	478420	110559	339904		436633		672910	250065	502353	170851	498833
FALSE	High	Master Protein	AT2G19570.1	cytidine deaminase 1	0	FALSE	4.443	3	1	2	1	301	32.6	5.87	4.76	1	0		3.69e+06	3.2538e+06				10670835		30848116	27890640	16488508	17725962
FALSE	High	Master Protein	AT2G19730.3	no full name available	0	FALSE	8.882	10	1	15	1	143	15.9	10.58	36.8	1	0	72991952	77947528	100533616	91542096	80996408	82572544	193121264	214910464	183822448	179827760	114115648	190016592	19924368	18988914	1202545	19338656	17117820
FALSE	High	Master Protein	AT2G19760.1	profilin 1, PROFILIN 1	0	FALSE	129.987	55	7	103	7	131	14.3	4.82	353.08	7	0	340810420	331780554	479265110	514440189	439130382	417691848	9.85796e+08	1039729156	1307552900	1310505354	989178563	994570790	4.76251e+08	473166498	408130736	508997429	532018160
FALSE	High	Master Protein	AT2G19780.1	no full name available	0	FALSE	44.13	14	4	12	4	402	42.8	5.11	33.24	4	0	71800168	104489802	56985800	75567982	59593096	77249374	51863384	5.76616e+07	40576125	46200004	41705940	3.86612e+07	74667674	88166312	73730288	64846745	59736539
FALSE	High	Master Protein	AT2G19900.1	NADP-malic enzyme 1, Arabidopsis thaliana NADP-malic enzyme 1	0	FALSE	43.5	8	4	55	1	581	64.2	6.76	133.19	4	0			16125679	1.59584e+07	1.71745e+07	6.72005e+06	51290641	42629505	91622910	104046665	7.56171e+07	7.63476e+07	57758196	57301410	49110814	46565052	43489074
FALSE	High	Master Protein	AT2G19940.2	oxidoreductases, acting on the aldehyde or oxo group of donors, NAD or NADP as acceptor;copper ion binding	0	FALSE	197.115	66	19	139	19	401	44.1	8.29	407.15	19	0	352875754	4.41637e+08	3.62564e+08	465995542	4.74861e+08	5.32625e+08	1.00524e+09	1070397630	1233756318	1396487516	1054637101	1.12462e+09	412314792	5.21712e+08	570928265	5.68517e+08	633271838
FALSE	High	Master Protein	AT2G20140.1	regulatory particle AAA-ATPase 2b	0	FALSE	118.054	34	10	74	10	443	49.3	6.1	214.15	10	0	8.1896e+07	125180997	8.93167e+07	2.32232e+08	1.38319e+08	1.60886e+08	149977883	1.73135e+08	2.43024e+08	2.39872e+08	1.44991e+08	143928341	9.30053e+07	9.71772e+07	93661362	7.93e+07	8.37329e+07
FALSE	High	Master Protein	AT2G20270.1	chloroplast Grx 12	0	FALSE	90.705	51	6	55	6	179	19.1	8.16	191.13	6	0	32070522	40134737	7.57263e+07	8.03209e+07	39462056	39826456	396307090	451583430	671374310	6.76584e+08	476817846	455273742	2.08308e+08	215671900	217884270	200305893	2.16277e+08
FALSE	High	Master Protein	AT2G20340.1	aromatic aldehyde synthase	0	FALSE	38.979	13	4	9	4	490	54.4	6.29	22.92	4	0	3.55088e+06	4.12484e+06	4308454	3.44519e+06	3857952	3.06336e+06	1.91701e+07	1.50113e+07	16139090	3.13143e+07	2.04076e+07	9.74615e+06	7.1964e+06	14289892	5.23342e+06	4.77239e+06	4717062
FALSE	High	Master Protein	AT2G20420.1	no full name available	0	FALSE	265.863	51	19	243	19	421	45.3	6.71	792.39	19	0	1.01093e+09	1.20681e+09	9.69582e+08	1178691147	1.1522e+09	1.24374e+09	1.71829e+09	1.78184e+09	2341515737	2.36613e+09	1856271234	1.86904e+09	1.09532e+09	1188850040	1083774209	1023847545	1.14515e+09
FALSE	High	Master Protein	AT2G20450.1	no full name available	0	FALSE	21.522	25	3	23	1	134	15.5	10.13	48.43	3	3	276224328	2.73354e+08	211356776	190788616	254784056	245436608	252582992	2.52431e+08	327352576	281615452	2.75262e+08	2.37834e+08	65294186	5.04942e+07	49660896	4.864e+07	54220748
FALSE	High	Master Protein	AT2G20580.1	26S PROTEASOME REGULATORY SUBUNIT S2 1A, 26S proteasome regulatory subunit S2 1A	0	FALSE	157.204	23	17	102	17	891	98.1	5.1	291.76	17	0	2.01774e+08	1.80132e+08	1.84221e+08	1.25314e+08	3.50482e+08	366630430	3.42911e+08	3.52976e+08	452715312	4.30401e+08	319658672	2.83501e+08	140312743	1.87176e+08	1.92793e+08	2.31151e+08	193580761
FALSE	High	Master Protein	AT2G20610.1	ABERRANT LATERAL ROOT FORMATION 1, SUPERROOT 1, ROOTY 1, ROOTY, HOOKLESS 3	0	FALSE	77.185	22	8	35	8	462	51.1	5.91	93.32	8	0	6.91462e+07	7.66875e+07	6.68335e+07	73533978	79191350	8.40877e+07	109708491	131978690	1.75427e+08	189620324	115097749	127731596	65360941	71384076	66962730	6.8762e+07	77145477
FALSE	High	Master Protein	AT2G20630.1	PP2C induced by AVRRPM1	0	FALSE	85.519	48	13	85	12	279	30.5	6.14	194.24	13	1	1.5045e+08	1.52236e+08	1.42165e+08	1.34212e+08	1.05931e+08	8.71982e+07	336601883	3.37641e+08	5.11254e+08	5.65452e+08	308649873	3.50894e+08	2.54214e+08	2.57087e+08	264663744	2.81486e+08	2.99823e+08
FALSE	High	Master Protein	AT2G20690.1	no full name available	0	FALSE	38.281	28	6	39	6	271	29.6	7.72	64.59	6	0	256005486	330794076	268694003	331317890	277518100	278809164	525078391	590509298	548881334	626043976	484725290	620523833	359687371	414885046	335449929	342304892	344570749
FALSE	High	Master Protein	AT2G20760.1	CLATHRIN LIGHT 62 CHAIN1	0	FALSE	25.359	13	4	23	4	338	37.2	6.24	53.99	4	0	8.36553e+07	73028694	62370509	58244616	39110788	42658876	1.83678e+08	103483842	1.15236e+08	179077811	1.6018e+08	1.70683e+08	2.38997e+07	2.73764e+07	1.80757e+07	1.72873e+07	1.69927e+07
FALSE	High	Master Protein	AT2G20890.1	THYLAKOID FORMATION1, photosystem II reaction center PSB29 protein	0	FALSE	7.941	4	1	1	1	300	33.8	9.13	1.73	1	0	3.51306e+06		4268195	3148662			6232147	11737194	21745168	15626685	8650372	6139016				3.65977e+06
FALSE	High	Master Protein	AT2G21060.1	glycine-rich protein 2B, COLD SHOCK DOMAIN PROTEIN 4	0	FALSE	17.228	16	2	6	2	201	19.1	6.76	9.1	2	0	7.64667e+06	28799966	6586563	20080330	5462142	14124377	28860630	49869760	34442128	41578732	30552564	72507192	7164912	11229620	9644437	9019343	6480857
FALSE	High	Master Protein	AT2G21130.1	no full name available	0	FALSE	66.848	44	7	80	2	174	18.5	8.16	247.9	7	0	17169370	19035746	18825460	18801586	18422382	17554238	29356830	31304086	40248372	39156348	26913534	27341650	11562876	12687398	10755870	12252044	14773056
FALSE	High	Master Protein	AT2G21170.3	triosephosphate isomerase, PLASTID ISOFORM TRIOSE PHOSPHATE ISOMERASE	0	FALSE	284.855	67	18	237	17	315	33.3	7.83	806.22	18	1	1620444502	1.91634e+09	1.84638e+09	2.17234e+09	2.99523e+09	2.95226e+09	4.76382e+09	4928938889	6.69719e+09	7.07337e+09	5.15085e+09	5.16541e+09	2.53594e+09	2623688318	2.08298e+09	2.11993e+09	2.41584e+09
FALSE	High	Master Protein	AT2G21250.1	no full name available	0	FALSE	181.395	50	15	129	15	309	35	6.62	325.39	15	0	2.5853e+08	2.80196e+08	2.87579e+08	3.44366e+08	3.83815e+08	3.62065e+08	9.10015e+08	9.2036e+08	1.37833e+09	1.40059e+09	1.02792e+09	1.01353e+09	5.57836e+08	5.62839e+08	5.99785e+08	572101203	6.44578e+08
FALSE	High	Master Protein	AT2G21270.3	ubiquitin fusion degradation 1	0	FALSE	7.728	3	1	6	1	340	37.7	7.06	14.87	1	0	1.83121e+06	2791083	1.53229e+06	1.30227e+06	2524234	1.62639e+06	3426507	3.9137e+06	4105990	4.52899e+06	3.12482e+06	3.12598e+06	2.77286e+06	2.29087e+06	1.41595e+06	1500477	1.77258e+06
FALSE	High	Master Protein	AT2G21330.1	fructose-bisphosphate aldolase 1	0	FALSE	551.972	69	23	627	13	399	42.9	6.58	2346.57	23	0	4.43706e+09	4.65099e+09	5.79337e+09	5.99323e+09	5.9186e+09	5.91233e+09	1.36768e+10	1.53394e+10	1.99929e+10	2.04813e+10	1.6185e+10	1.63833e+10	9.26022e+09	9.74623e+09	8.65217e+09	7.99461e+09	8.31046e+09
FALSE	High	Master Protein	AT2G21370.1	xylulose kinase-1, XYLULOSE KINASE 1	0	FALSE	42.451	15	5	22	5	478	52.4	6.8	57.92	5	0	24025896	18672783	1.5348e+07	16448295	29327409	22157195	3.65129e+07	3.46254e+07	4.75323e+07	6.16398e+07	3.57386e+07	4.03693e+07		9282538	16147297	1.53319e+07	8.79795e+06
FALSE	High	Master Protein	AT2G21385.4	unknown protein.	0	FALSE	29.722	16	5	21	5	373	42.5	8.34	35.72	5	0	114230838	95773988	8.57332e+07	86012301	1.40019e+08	1.18519e+08	137112386	121452330	227432523	219287286	139741881	165031445	6.54891e+07	8.09804e+07	123800745	129832753	1.1838e+08
FALSE	High	Master Protein	AT2G21390.1	no full name available	0	FALSE	4.934	1	1	2	1	1218	136.4	6.92	5.47	1	0	7968645	10128426	17113764	25898938	28731216	36203096	81523016	72603608	84408512	92737200	76550680	79538080	28002744	43798688	33599164	32192914	31381682
FALSE	High	Master Protein	AT2G21410.1	vacuolar proton ATPase A2	0	FALSE	7.606	1	1	1	1	821	93	5.54	2.6	1	0							5744838			9759248	14406545	14379568
FALSE	High	Master Protein	AT2G21530.1	no full name available	0	FALSE	28.014	26	4	15	4	209	22.7	7.88	18.78	4	0	1.0832e+07	1.17576e+07	4.0153e+06	3.7493e+06	1.48139e+07	15583621	2.71874e+07	2.54172e+07	3.96691e+07	6.12145e+07	3.74323e+07	3.99567e+07	17178885	17276801	1.48557e+07	8.15665e+06	9502268
FALSE	High	Master Protein	AT2G21620.2	RESPONSIVE TO DESICCATION 2	0	FALSE	60.286	35	6	48	6	193	21.2	5.62	141.85	6	0	113654086	114337383	1.04574e+08	1.15818e+08	140698772	1.37428e+08	1.33574e+08	159042221	1.70848e+08	177713875	154382062	1.41304e+08	6.33239e+07	7.0948e+07	6.54047e+07	7.03015e+07	6.8283e+07
FALSE	High	Master Protein	AT2G21660.1	RNA-binding glycine-rich protein A3, SMALL RNA-BINDING PROTEIN 1, GLYCINE RICH PROTEIN 7, "cold, circadian rhythm, and rna binding 2", GLYCINE-RICH RNA-BINDING PROTEIN 7	0	FALSE	125.635	56	9	85	7	176	16.9	6.15	252.49	9	2	1.03904e+08	109502412	168200864	1.71961e+08	138808034	137545251	1.0542e+09	1.01523e+09	1.92058e+09	1953169290	1.23633e+09	1.28324e+09	1.79107e+08	1.52333e+08	1.614e+08	2.23749e+08	2.41399e+08
FALSE	High	Master Protein	AT2G21870.1	PHOSPHITE-INSENSITIVE 1, MALE GAMETOPHYTE DEFECTIVE 1	0	FALSE	8.893	7	1	3	1	240	27.6	6.67	8.71	1	0		3.3471e+06			2231695	3.78148e+06	3.14293e+06	4.8748e+06	6068479	8762046	3.16282e+06	2.38694e+06				862605
FALSE	High	Master Protein	AT2G22121.1	low-molecular-weight cysteine-rich 35	0	FALSE	5.154	13	1	1	1	78	8.4	5.19	2.36	1	0
FALSE	High	Master Protein	AT2G22170.1	PLAT domain protein 2	0	FALSE	20.908	12	3	19	2	183	20.1	5.31	50.33	3	0	68243772	73541256	68073904	69813892	81172676	69813794	19532967	23309421	12145535	2.09176e+07	13004220	11046955	38511942	39309562	33912688	41536250	46407306
FALSE	High	Master Protein	AT2G22230.1	no full name available	0	FALSE	19.499	10	2	17	1	220	24.2	8.48	43.74	2	0							19184386	18018182	32646820	31947808	20036892	19239444
FALSE	High	Master Protein	AT2G22250.3	prephenate aminotransferase, aspartate aminotransferase, MATERNAL EFFECT EMBRYO ARREST 17, ASPARTATE AMINOTRANSFERASE	0	FALSE	41.069	12	5	33	5	475	51	7.9	62.29	5	0	112086141	90565230	82441962	91539237	95773884	111944194	1.2809e+08	1.03748e+08	1.24576e+08	136446044	9.00389e+07	9.60025e+07	7.48466e+07	86352851	6.22978e+07	62809152	5.5322e+07
FALSE	High	Master Protein	AT2G22290.1	RAB GTPASE HOMOLOG H1D, ARABIDOPSIS RAB GTPASE HOMOLOG 6, ARABIDOPSIS RAB GTPASE HOMOLOG H1D, RAB GTPase homolog H1D	0	FALSE	19.68	12	2	43	1	207	23.1	6.79	106.04	2	0	2971041604	2885493940	3000227799	3033174504	2751061460	2582589136	288876787	237106448	152975416	147520791	96328138	113075398	7.47274e+08	902623010	731883472	727988892	8.18237e+08
FALSE	High	Master Protein	AT2G22420.1		0	FALSE	101.661	32	8	78	8	329	36.6	5.22	248.37	8	0	189412389	185526952	1.94411e+08	190702936	385433740	3.45553e+08	197482005	228268254	252396915	244248148	2.21608e+08	214129167	1.93732e+08	1.90593e+08	1.63472e+08	153609431	151823939
FALSE	High	Master Protein	AT2G22480.1	phosphofructokinase 5	0	FALSE	49.123	16	7	37	7	537	58.6	7.25	60.56	7	0	81613272	6.7702e+07	9.07069e+07	72342319	117785858	87156348	1.25371e+08	140454375	126366238	136202915	9.69104e+07	96116919	7.09486e+07	8.21217e+07	5.55179e+07	6.32608e+07	7.61855e+07
FALSE	High	Master Protein	AT2G22570.1	nicotinamidase 1, A. THALIANA NICOTINAMIDASE 1	0	FALSE	6.378	6	1	1	1	244	27	5.59	2.6	1	0
FALSE	High	Master Protein	AT2G22780.1	peroxisomal NAD-malate dehydrogenase 1	0	FALSE	55.097	10	3	50	2	354	37.4	7.96	149.14	3	0	10644672	9200084	14120333	10909159	20198773	26735931	144930532	153709933	236484958	248426224	174146039	155790882	40745719	51018479	52042241	55942924	49046069
FALSE	High	Master Protein	AT2G22970.3	serine carboxypeptidase-like 11	0	FALSE	54.865	18	7	25	7	443	50.4	6.83	77.14	7	0	7.04181e+07	1.02884e+08	6.15541e+07	6.44629e+07	1.29855e+08	1.23921e+08	9.50069e+07	136696175	1.06412e+08	132554734	1.0398e+08	102574669	2.35205e+07	21159485	40559463	46511969	6.58755e+07
FALSE	High	Master Protein	AT2G22980.4	serine carboxypeptidase-like 13	0	FALSE	29.069	10	3	9	2	433	49.3	7.18	15.44	3	0		5603821		10853727	16929714	10607759		6503815		7.89228e+06			14391362	17767748	18876340	19853922	17871734
FALSE	High	Master Protein	AT2G22990.3	sinapoylglucose 1, SERINE CARBOXYPEPTIDASE-LIKE 8	0	FALSE	76.369	22	6	42	5	458	52.1	6.98	137.11	6	1	21439641	24888620	85963558	1.00575e+08	85990211	94303615	500775873	480545236	6.4113e+08	6.01583e+08	565860882	464737398	396353513	429927073	3.10075e+08	4.02735e+08	483507701
FALSE	High	Master Protein	AT2G23010.1	serine carboxypeptidase-like 9	0	FALSE	14.793	9	2	4	2	437	49.7	6.98	9.82	2	0							1.51785e+07	27972169	26999700	27740644	6.47438e+06				4348898	17544640	5585168
FALSE	High	Master Protein	AT2G23120.1	no full name available	0	FALSE	18.101	65	2	5	2	83	8.5	4.61	24.42	2	0								6183409	9079931		8512007	10398677
FALSE	High	Master Protein	AT2G23200.1	no full name available	0	FALSE	91.164	15	9	68	8	834	93.3	6.42	205.25	9	1	1968126832	2060015175	1097367878	1.16412e+09	2012890644	1.98601e+09	7.86719e+08	885550826	5.78493e+08	592394732	6.85324e+08	6.89173e+08	1.23233e+09	1319508855	887302307	869884432	9.61783e+08
FALSE	High	Master Protein	AT2G23350.1	POLY(A) BINDING PROTEIN 4, poly(A) binding protein 4	0	FALSE	15.171	6	4	8	4	662	71.6	6.86	13.54	4	0	32051386	2.87683e+07	1.46349e+07	2.10937e+07	1.72411e+07	7.84342e+06	55991323	51160858	74737685	58066068	1.31251e+07	3.79251e+07	14194566	9.6071e+06	3.62144e+06	4.87881e+06	5371913
FALSE	High	Master Protein	AT2G23600.2	ARABIDOPSIS THALIANA METHYL ESTERASE 2, ARABIDOPSIS METHYL ESTERASE 8, METHYL ESTERASE 2, METHYL ESTERASE 8, acetone-cyanohydrin lyase	0	FALSE	115.966	26	6	84	6	278	31.4	5.74	279.27	6	0	6.44866e+07	5.45258e+07	1.34817e+08	1.20435e+08	7.37684e+07	87687954	5.24476e+08	5.86117e+08	7.61639e+08	783281942	5.90345e+08	6.38515e+08	3.49087e+08	3.88037e+08	3.36439e+08	369240080	3.76115e+08
FALSE	High	Master Protein	AT2G23610.1	ARABIDOPSIS THALIANA METHYL ESTERASE 3, methyl esterase 3	0	FALSE	66.488	23	5	60	5	263	29.8	5.52	199.1	5	0	129501996	107648855	154515630	159178737	173334265	186818057	260055268	319928738	352962024	253698240	276996132	300621212	160496488	182998274	193561229	191476754	202274986
FALSE	High	Master Protein	AT2G23820.2	no full name available	0	FALSE	5.379	5	1	3	1	257	28.4	7.4	9.82	1	0		25428910	18572184	20387120		19458792	14040291	17606004	21007526	12656845	8392331	9217398
FALSE	High	Master Protein	AT2G24020.1	Suppressor of TIC40 2	0	FALSE	31.452	22	3	14	3	182	19.8	9.1	45.01	3	0	5.56185e+06	6.2122e+06	5.57029e+06	5.48203e+06	3.2699e+06	2.84727e+06	3.90347e+07	4.43399e+07	85069094	79979392	44432219	4.27297e+07	4.90282e+06	4808091	5.81477e+06	4.88549e+06	2490991
FALSE	High	Master Protein	AT2G24200.1	leucyl aminopeptidase 1	0	FALSE	411.902	62	21	322	15	520	54.5	5.92	1207.49	21	7	2.01172e+09	1857016195	2.12472e+09	2107840671	2551689588	2667707882	3926507053	3.65989e+09	5.58344e+09	4.73843e+09	4.28853e+09	4.52108e+09	2442381723	2606000096	2184860279	2.04097e+09	2.209e+09
FALSE	High	Master Protein	AT2G24270.4	aldehyde dehydrogenase 11A3	0	FALSE	363.778	69	25	272	25	503	53.8	6.64	941.49	25	0	1.50903e+09	1.5957e+09	1.82687e+09	1.84686e+09	1.64205e+09	1.72948e+09	4.85974e+09	5.17966e+09	6.94513e+09	6.6385e+09	4.59657e+09	4.81777e+09	2.737e+09	3.04155e+09	2.94076e+09	2.93839e+09	3.28183e+09
FALSE	High	Master Protein	AT2G24390.1	no full name available	0	FALSE	42.835	31	3	14	3	152	17.5	4.79	39.89	3	0	4.22161e+07	41179379	41902391	21461982	61275592	53830887	68051856	65832468	51781759	5.26889e+07	6.25105e+07	52559502	1.97175e+07	19249582	2.32123e+07	15484322	18978116
FALSE	High	Master Protein	AT2G24580.1	no full name available	0	FALSE	22.024	12	3	8	3	416	45.7	6.02	17.42	3	0			4.28627e+06				1.40762e+07	30799733	4.7656e+07	51853886	33844487	39759909			7.19885e+06	7968625	7516858
FALSE	High	Master Protein	AT2G24940.1	membrane-associated progesterone binding protein 2	0	FALSE	162.664	81	7	151	7	100	11	4.88	558.62	7	0	889209034	964905914	1149849070	1.19219e+09	901839841	969927769	1594701504	1959483844	2279601680	2459370057	1804466956	1956686098	1138480461	1461395414	1081148145	955729156	969741474
FALSE	High	Master Protein	AT2G25060.1	early nodulin-like protein 14	0	FALSE	53.541	26	5	72	5	182	19.5	7.3	188.86	5	0	204872141	2.08456e+08	3.36655e+08	3.54885e+08	3.13376e+08	289687987	2.9693e+08	3.02102e+08	3.39863e+08	359073050	2.67074e+08	2.97437e+08	515282193	5.0277e+08	461295496	4.13839e+08	494789203
FALSE	High	Master Protein	AT2G25080.1	GLUTATHIONE PEROXIDASE 1, glutathione peroxidase 1	0	FALSE	83.027	32	8	70	7	236	26	9.38	206.63	8	1	1.97368e+08	2.12434e+08	2.11436e+08	2.29901e+08	1.53879e+08	1.70494e+08	329521244	3.56261e+08	638670478	534761128	3.44135e+08	3.80071e+08	2.16732e+08	2.82774e+08	271847140	2.81723e+08	325325426
FALSE	High	Master Protein	AT2G25280.1	no full name available	0	FALSE	20.622	15	3	11	3	291	32.6	6.84	28.48	3	0	4.28791e+07	33053977	7797604	6.93352e+06	9723721	10288712	40895688	40752662	59650665	32623480	23546014	27428165	15541205	25137906	27266330	19926599	29980260
FALSE	High	Master Protein	AT2G25450.1	glucosinolate hydroxylase	0	FALSE	30.204	13	3	7	3	359	40.3	6.29	19.15	3	0			618613	3548520		16540877	887250	5.20766e+06	28379350	27922968	24858146	3.56865e+07
FALSE	High	Master Protein	AT2G25830.1	no full name available	0	FALSE	24.651	15	4	19	4	331	36.8	6.6	48.25	4	0	17070974	2.4517e+07	1.59049e+07	2.14832e+07	3.09986e+07	2.01369e+06	37680566	51550991	87573148	9.2919e+07	33381087	4.52441e+07	3.45209e+07	23551079	2.27286e+07	33951612	40999230
FALSE	High	Master Protein	AT2G25840.2	ovule abortion 4	0	FALSE	33.424	9	3	15	3	412	45.8	7.9	54.25	3	0	4783780	6.35175e+06	6279829	6057917			17921974	29734883	88518314	67220404	38483275	49881015	12197807	30060470	6568226	2.15673e+07	7.3681e+06
FALSE	High	Master Protein	AT2G25950.1	no full name available	0	FALSE	45.601	25	3	38	3	204	22.7	5.19	124.12	3	0	1.87379e+07	1.72154e+07	1.55497e+07	4.04491e+07	1.88647e+07	21282161	69233296	60542779	75984669	70505846	63159438	54558854	18766236	23725271	19739407	1.78673e+07	3.68013e+07
FALSE	High	Master Protein	AT2G25970.1	no full name available	0	FALSE	26.49	4	3	14	3	632	64.6	5.49	20.7	3	0	443643	942235	3.9947e+06	4.81303e+06	214707	273327	1.7912e+07	1.73193e+07	25934357	2.94922e+07	1.22851e+07	1.54597e+07	3.26202e+06	288743			2.86432e+06
FALSE	High	Master Protein	AT2G26010.1	plant defensin 1.3	0	FALSE	52.374	53	3	89	3	80	8.6	7.88	259.14	3	0	4.59124e+08	5.66233e+08	9.25251e+08	1038059923	1.43225e+09	1.55962e+09	6.57611e+08	8.77465e+08	7.21847e+08	1.06566e+09	3.60277e+08	499024176	8.86257e+08	1.05392e+09	7.28241e+08	7.46118e+08	6.3064e+08
FALSE	High	Master Protein	AT2G26080.1	glycine decarboxylase P-protein 2	0	FALSE	720.563	43	35	576	13	1044	113.7	6.65	2108.84	35	0	3.7599e+08	438110765	3.60611e+08	412587444	453176037	506276292	9.46146e+08	1.08457e+09	1.22918e+09	1427650864	994855670	1.00715e+09	6.95929e+08	788703249	674780462	705584679	744778752
FALSE	High	Master Protein	AT2G26210.7	no full name available	0.006	FALSE	2.657	5	1	4	1	190	20.3	6.04	8.37	1	0	1.97819e+06			3.26262e+06			4.0365e+06	5758179	7448196	7.65238e+06	4636733	5506254			2.45853e+06
FALSE	High	Master Protein	AT2G26230.1	urate oxidase	0	FALSE	34.05	13	3	13	3	309	34.9	8.48	42.85	3	0	15054059	17624998			17074918	11102062	29092734	40883407	49363587	57346754	35841656	36338350	6937651	8.19615e+06	1.43905e+07	5.01861e+06	6871210
FALSE	High	Master Protein	AT2G26440.1	pectin methylesterase 12	0	FALSE	130.245	25	9	94	9	547	60.4	5.31	312.44	9	0	272897087	2.74282e+08	264437834	276360241	205249390	167420306	5.71718e+08	637501402	623510436	6.51509e+08	4.46566e+08	420284122	934106919	975128342	929614336	959994184	992770762
FALSE	High	Master Protein	AT2G26540.1	ARABIDOPSIS THALIANA UROPORPHYRINOGEN III SYNTHASE, DOMAIN OF UNKNOWN FUNCTION 724 3, UROPORPHYRINOGEN III SYNTHASE	0	FALSE	26.326	14	4	21	4	321	34.2	8.02	46.9	4	0	20102481	24148021	21985605	27493485	3.27023e+07	3.93829e+07	4.90664e+07	60773416	146865354	127884969	7.50058e+07	89524449	4.57424e+07	4.39083e+07	5.54596e+07	5.0946e+07	2.01902e+07
FALSE	High	Master Protein	AT2G26570.1	WEAK CHLOROPLAST MOVEMENT UNDER BLUE LIGHT 1	0	FALSE	29.749	7	4	10	4	807	89.2	5.05	6.43	4	0					102986	303853	1.47801e+06	369719	2.1349e+06	376462	1.71054e+06	565335
FALSE	High	Master Protein	AT2G26590.2	regulatory particle non-ATPase 13	0	FALSE	6.356	3	1	3	1	300	33.3	4.45	7.02	1	0							9174092	7.51219e+06	12163780	12192027	10224402	9950829					7.7622e+06
FALSE	High	Master Protein	AT2G26670.1	REVERSAL OF THE DET PHENOTYPE 4, ARABIDOPSIS THALIANA HEME OXYGENASE 1, HEME OXYGENASE 1, GENOMES UNCOUPLED 2, HEME OXYGENASE 6	0	FALSE	57.431	21	6	35	6	282	32.7	6.95	97.2	6	0	7.61414e+07	9.46908e+07	7.80576e+07	7.92939e+07	65662261	70973773	1.14626e+08	1.21738e+08	144782356	1.70682e+08	6.67092e+07	7.20893e+07	6.3761e+07	64307503	5.20689e+07	53406245	7.1372e+07
FALSE	High	Master Protein	AT2G26730.1	no full name available	0	FALSE	30.401	5	2	6	2	658	71.7	7.55	18.82	2	0	16464606	21485170	17315006	22285040	20626548	26492870							8986887		7100894		8654804
FALSE	High	Master Protein	AT2G26740.1	soluble epoxide hydrolase	0	FALSE	86.409	29	7	70	7	321	36.4	5.44	206.15	7	0	129497804	1.24971e+08	117386156	126660396	178701074	1.80293e+08	2.60234e+08	2.80378e+08	332060618	3.61952e+08	2.72394e+08	2.54029e+08	147355038	164607321	159104924	166136012	1.87891e+08
FALSE	High	Master Protein	AT2G26830.1	choline/ethanolamine kinase 4, embryo defective 1187	0	FALSE	10.791	6	2	3	2	374	42.8	4.97	2.2	2	0	9.19363e+06		8387441	9520348	1.71016e+07	10388004	17530958	17506025	18142879	21501323	17843367	7.7171e+06	1.04588e+07	6.887e+06	10399269	8642298	6.07325e+06
FALSE	High	Master Protein	AT2G26870.1	non-specific phospholipase C2	0	FALSE	6.65	2	1	2	1	514	57.6	6.6	2.79	1	0											4576457		10498483	15722918	12739598	9320828	11893529
FALSE	High	Master Protein	AT2G26930.1	PIGMENT DEFECTIVE 277, 4-(cytidine 5'-phospho)-2-C-methyl-D-erithritol kinase, 4-(cytidine 5&#8242;-diphospho)-2-C-methyl-d-erythritol kinase	0	FALSE	15.205	13	4	12	4	383	42	7.02	17.51	4	0	8167644	4.38073e+06	7.31923e+06	1.12608e+07	4.83219e+06	1.18187e+07	46660061	5.4125e+07	76633647	7.51635e+07	49859895	53787251	2.17486e+07	2.24367e+07	2.11855e+07	23156291	23396631
FALSE	High	Master Protein	AT2G27020.1	20S proteasome alpha subunit G1	0	FALSE	95.957	43	10	87	10	249	27.4	6.32	215.25	10	0	398974725	470733972	300131258	352839319	418213666	455244060	646353552	725309757	8.0752e+08	8.0686e+08	6.23718e+08	661513554	344684665	3.72614e+08	308417501	315985344	319315865
FALSE	High	Master Protein	AT2G27190.1	purple acid phosphatase 12, PURPLE ACID PHOSPHATASE 12	0	FALSE	11.096	4	2	6	2	469	54.1	6.43	6.43	2	0	33984616	36087792	41921424	29334776	40821300	37974304	71594364	58915760	75086208	91111344	64601908	60552786	24295366	27190542	35164351	16125478	29262016
FALSE	High	Master Protein	AT2G27360.1	no full name available	0	FALSE	8.697	4	1	1	1	394	43.8	5.3	3.47	1	0
FALSE	High	Master Protein	AT2G27420.1	no full name available	0	FALSE	13.235	13	3	7	3	348	38.7	5.44	8.88	3	0	54192804	52886812	41789580	38338944	55221672	55663736	9592928	12341637	9289923	5.86647e+06	4.41513e+06	5.81118e+06	85129784	101695964	89943383	90210511	97200353
FALSE	High	Master Protein	AT2G27450.2	nitrilase-like protein 1	0	FALSE	18.473	9	3	11	3	326	36.4	6.25	15.68	3	0	6.68374e+07	5.98665e+07	6.23781e+07	6.41297e+07	8.19156e+07	7.79782e+07	8.62402e+07	9.53378e+07	1.11216e+08	1.14976e+08	8.72353e+07	9.22261e+07	42929096	43575454	47492699	5.2795e+07	4.91959e+07
FALSE	High	Master Protein	AT2G27530.1	PIGGYBACK1	0	FALSE	15.36	15	2	7	1	216	24.4	9.88	17.47	2	0	7.40177e+06	9804824	9809293	10304046			18436768	21534112	28797332	28817986	14994516	19328436	1.35713e+06		3.43802e+06		1.83364e+06
FALSE	High	Master Protein	AT2G27680.1	no full name available	0	FALSE	65.211	29	8	36	8	384	43.1	8.12	113.19	8	0	63198982	50205258	60309239	50565576	46651568	74499770	178695710	215771468	272049982	316638313	1.84152e+08	2.05483e+08	74215283	81077911	65258363	88192467	1.01163e+08
FALSE	High	Master Protein	AT2G27710.2	no full name available	0	FALSE	113.747	62	7	55	5	115	11.4	4.68	191.35	7	2	289186277	289039410	346028408	361700681	232829688	245294472	544543112	576791398	627634826	572116035	3.01215e+08	301429575	173871920	182223546	115796766	110527998	98108820
FALSE	High	Master Protein	AT2G27720.1	no full name available	0	FALSE	93.909	66	6	60	4	115	11.4	4.61	222.34	6	0	54403022	51659238	46070260	49494142			51601654	67565908	8.83351e+07	77927566	71926974	50543468	8788629	6793832		3459278	12177408
FALSE	High	Master Protein	AT2G27730.3	no full name available	0	FALSE	5.956	13	1	3	1	113	11.9	9.64	0	1	0							91246.2		249710	167812	117391	220769	34301.5
FALSE	High	Master Protein	AT2G27860.1	UDP-D-apiose/UDP-D-xylose synthase 1	0	FALSE	241.675	49	18	217	4	389	43.6	5.73	653.25	18	0	181842042	191094958	172648886	161301520	148932174	174616958	294674156	317897999	411624056	427766197	317720890	320488180	147751000	159716464	172207982	166785118	182659402
FALSE	High	Master Protein	AT2G27920.1	serine carboxypeptidase-like 51	0	FALSE	299.606	48	19	229	19	461	51.7	5.94	880.44	19	0	1576805406	1681072309	1351497036	1415891450	1.50009e+09	1466684529	1.74881e+09	1737505988	2.01555e+09	1.86419e+09	1387134483	1.42717e+09	3.68659e+09	3.82257e+09	3.41261e+09	3.46412e+09	3.56168e+09
FALSE	High	Master Protein	AT2G28000.1	SCHLEPPERLESS, chaperonin-60alpha1, CHLOROPLAST CHAPERONIN 60ALPHA, ACCUMULATION AND REPLICATION OF CHLOROPLASTS 2, chaperonin-60alpha	0	FALSE	553.599	66	32	502	31	586	62	5.19	1786.11	32	1	4.70602e+09	5.0427e+09	3.90286e+09	4.16932e+09	5841956742	5.9387e+09	1.05814e+10	1.14958e+10	1.50395e+10	1.5646e+10	1.13345e+10	1.17384e+10	4.23512e+09	4.58157e+09	4.38489e+09	4.2705e+09	4.68712e+09
FALSE	High	Master Protein	AT2G28100.1	alpha-L-fucosidase 1	0	FALSE	101.916	25	10	88	10	506	57.2	5.45	255.46	10	0	2.86746e+08	251316236	404617306	389160380	4.19986e+08	381668671	407816994	4.13555e+08	567702881	531810263	417023280	420933793	1120709638	1168471572	987891164	988735258	1063703465
FALSE	High	Master Protein	AT2G28190.1	COPPER/ZINC SUPEROXIDE DISMUTASE 2, superoxide dismutase 2, copper/zinc superoxide dismutase 2	0	FALSE	187.437	62	7	177	7	216	22.2	7.01	836.29	7	0	8.63998e+08	8.28928e+08	1.19401e+09	1262708486	4.71048e+08	5.62047e+08	4.2337e+09	4.67028e+09	5.37195e+09	5992783298	4.59513e+09	4.74959e+09	1.60517e+09	1761505275	1.62994e+09	1403456239	1538544533
FALSE	High	Master Protein	AT2G28470.1	beta-galactosidase 8	0	FALSE	765.292	54	32	640	32	852	93.2	7.85	2342.65	32	0	3682136155	3.56176e+09	4.87089e+09	4.83007e+09	5.87998e+09	5.60894e+09	6.82836e+09	7.28227e+09	8.73269e+09	8.96366e+09	7.0291e+09	7.22647e+09	1.37418e+10	1.48553e+10	14873899666	1.41923e+10	1.62057e+10
FALSE	High	Master Protein	AT2G28605.1	no full name available	0	FALSE	15.62	12	2	10	2	232	25.8	8.68	25.8	2	0	11921245		11941182	52149342		25844876	64415480	76259676	66501244	68826824	62601076	58824908	54588712	59911734	43898563	47049663	29299063
FALSE	High	Master Protein	AT2G28720.1		0	FALSE	4.174	6	1	7	1	151	16.5	9.99	10.26	1	0	531840480	529345184	95921416	99825944	69501856	69009736	13375526	13371816	8.09099e+06	9364530	6.45942e+06	5193111	10666451	13223806	9755507	10678322	14841027
FALSE	High	Master Protein	AT2G28760.4	UDP-XYL synthase 6	0	FALSE	76.563	23	8	55	1	374	42.4	8.95	129.71	8	0			13907253	12947042	17833686	14085606	10018240	10262472					16041865	14106157			13497577
FALSE	High	Master Protein	AT2G28790.2	no full name available	0	FALSE	115.325	43	8	91	8	274	30.2	7.81	314.08	8	0	6.14271e+07	75064381	58530754	65300888	9.32711e+07	75508962	3.11224e+08	3.09431e+08	5.83314e+08	6.00627e+08	2.79737e+08	2.72336e+08	3.863e+08	4.25027e+08	4.4462e+08	4.25068e+08	564413477
FALSE	High	Master Protein	AT2G29150.1	no full name available	0	FALSE	5.476	5	1	1	1	268	28.7	6.21	3.17	1	0							11242196								9874179
FALSE	High	Master Protein	AT2G29290.2		0	FALSE	18.819	20	3	18	2	262	28.4	5.43	58.5	3	0		76735592						318832160	200673584	228700928	193009216	196847712
FALSE	High	Master Protein	AT2G29320.1	no full name available	0	FALSE	20.705	16	4	16	3	269	28.8	7.05	38.57	4	1	4.77925e+06	752304	1.8822e+06	1.59525e+07	8.14804e+06	15870640	3.36101e+07	5.3182e+07	4.6589e+07	6.22625e+07	4.03286e+07	6.37478e+07	9918952	2.48549e+07	1.66114e+07	2.08781e+07	6.5857e+06
FALSE	High	Master Protein	AT2G29340.1	no full name available	0	FALSE	104.146	32	8	48	8	307	32.9	5.67	155.43	8	0	40604789	69803705	6.46922e+07	6.84338e+07	5.17943e+07	7.18221e+07	290632617	342741550	403401526	385950306	2.84611e+08	288384900	96314628	8.29355e+07	1.1928e+08	1.07001e+08	107887457
FALSE	High	Master Protein	AT2G29350.1	senescence-associated gene 13	0	FALSE	34.569	16	3	22	1	269	28.8	5.9	78.83	3	0			9373250	6.6804e+06	4982159		14604916	24339194	22542344	24086986	22653804	20861278		6.10925e+06	7.81487e+06	6467714	10227080
FALSE	High	Master Protein	AT2G29360.1	no full name available	0	FALSE	52.317	24	6	27	4	271	29.2	6.67	87.23	6	1		2.94468e+06	1.14865e+07	10736384	39070908	5.54184e+07	7.43504e+07	67000489	6.76149e+07	69580150	39698801	57883273	4515505	1988727	9384395	1.64558e+07	2.34601e+07
FALSE	High	Master Protein	AT2G29420.1	glutathione S-transferase tau 7, GLUTATHIONE S-TRANSFERASE 25	0	FALSE	9.546	10	2	6	2	227	26.1	6.95	9.53	2	0	13512844	10189089			21064246	6.99623e+06	6.86867e+06	16153952	15278706	30183037	17837618	14771551					5.3092e+06
FALSE	High	Master Protein	AT2G29450.1	glutathione S-transferase tau 5, ARABIDOPSIS THALIANA GLUTATHIONE S-TRANSFERASE TAU 1	0	FALSE	159.95	53	12	98	12	224	26	5.55	255.7	12	0	374017354	367497176	3.20669e+08	3.24416e+08	4.93618e+08	451684234	619005313	7.22517e+08	949417460	1.06703e+09	6.83567e+08	7.55462e+08	3.71099e+08	4.33842e+08	363128573	412145345	349481692
FALSE	High	Master Protein	AT2G29570.1	A. THALIANA PROLIFERATING CELL NUCLEAR ANTIGEN 2, proliferating cell nuclear antigen 2	0	FALSE	42.116	20	5	27	5	264	29.2	4.72	56.47	5	0	58256652	69145541	34953055	5.1205e+07	78964328	67376675	125292252	124403890	109601356	165539184	113803896	99297276	86105749	92440531	69754756	79657252	82711785
FALSE	High	Master Protein	AT2G29630.3	PYRIMIDINE REQUIRING, thiaminC	0	FALSE	165.886	36	14	82	14	644	71.9	6.44	259	14	0	1.46549e+08	192188043	1.46301e+08	142939466	1.59911e+08	172641994	413352662	453608584	6.66701e+08	5.92582e+08	337863838	349612667	2.32503e+08	2.45348e+08	1.86863e+08	3.11927e+08	291802232
FALSE	High	Master Protein	AT2G29690.1	anthranilate synthase 2	0	FALSE	13.657	6	3	7	3	621	69.8	6.71	8.72	3	0		8748961	4.19486e+06	4.10299e+06	5.797e+06	8.18522e+06	2.16212e+07	1.79324e+07	2.08625e+07	20547914	1.59021e+07	848316	7896328	15665274	1.59234e+07	9.71626e+06	128773
FALSE	High	Master Protein	AT2G29960.3	ARABIDOPSIS THALIANA CYCLOPHILIN 5, cyclophilin 5, CYCLOPHILIN 19-4	0	FALSE	13.283	12	3	29	1	201	21.5	9.03	53.63	3	0							23926894	20693508	42546016	41897364	23588082	31382998	9874191		9349599	12264733	14612333
FALSE	High	Master Protein	AT2G30060.1	no full name available	0	FALSE	64.652	30	4	28	3	217	24.4	4.88	85.28	4	0	7.21785e+07	69019408	56178623	57402865	49830446	56865772	4.56074e+07	76330128	112561458	104983092	65317974	42831793	36196862	34913840	4.32925e+07	8524955	11980634
FALSE	High	Master Protein	AT2G30110.1	MODIFIER OF SNC1 5, ubiquitin-activating enzyme 1	0	FALSE	192.956	29	23	115	23	1080	120.2	5.27	287.56	23	0	3.69692e+08	4.44274e+08	3.74888e+08	3.58364e+08	5.1599e+08	515413943	6.37832e+08	6.17743e+08	8.38811e+08	9.00507e+08	6.04931e+08	6.22262e+08	2.47441e+08	254636174	5.12734e+08	2.40233e+08	3.06789e+08
FALSE	High	Master Protein	AT2G30150.2	no full name available	0.005	FALSE	2.905	4	2	3	2	456	51.3	5.45	0	2	0		9.26795e+06	4.71555e+06	3.8911e+06	10412485	17011438	1.05319e+06	10796530	14257949	1.49072e+07	1.01438e+07	7.38298e+06		903176	4659232		2.42858e+06
FALSE	High	Master Protein	AT2G30200.1	EMBRYO DEFECTIVE 3147, malonyl CoA-ACP malonyltransferase	0	FALSE	94.774	24	9	65	9	393	41.5	8.56	197.53	9	0	1.22261e+08	139570775	1.08034e+08	1.53683e+08	1.15384e+08	1.42376e+08	2.09716e+08	2.30299e+08	3.06352e+08	3.49328e+08	2.18167e+08	280315827	1.66931e+08	1.56931e+08	1.51611e+08	1.46948e+08	1.68268e+08
FALSE	High	Master Protein	AT2G30410.1	KIESEL, TUBULIN FOLDING FACTOR A	0	FALSE	45.51	52	6	31	6	113	12.8	5.05	83.05	6	0	8.50751e+07	1.05566e+08	8.62444e+07	9.42788e+07	77326949	9.00236e+07	6.48394e+07	1.03732e+08	4.17689e+08	3.99228e+08	6.46363e+07	1.5318e+08	5.11408e+07	4.35223e+07	1.80581e+08	5.84406e+07	2.14654e+08
FALSE	High	Master Protein	AT2G30470.1	high-level expression of sugar-inducible gene 2, VIVIPAROUS1/ABI3-LIKE1, VP1/ABI3-LIKE 1	0.01	FALSE	2.326	2	1	5	1	790	86.9	7.85	0	1	0	4935681	8137280	2823953	6032275	9870308	13398412				585951			9453717	5862934	8809946	6.29569e+06	3.43464e+06
FALSE	High	Master Protein	AT2G30700.1	no full name available	0	FALSE	7.433	3	1	1	1	480	51.5	7.34	2.94	1	0		5.87342e+06				4.22294e+06			5.82575e+06		9502814		15427428	12752137	11138588	12986914	24255262
FALSE	High	Master Protein	AT2G30790.1	photosystem II subunit P-2	0	FALSE	78.885	34	3	58	1	125	13.4	6.07	186.98	3	0
FALSE	High	Master Protein	AT2G30860.1	glutathione S-transferase PHI 9	0	FALSE	177.847	58	10	173	9	215	24.1	6.65	536.55	10	0	1453696034	1254826309	1911674982	1697972968	2144846441	1930544834	3.13168e+09	3774895218	5597786096	4.83889e+09	3776387292	3.78825e+09	1513206459	1483004155	1716232439	1653188280	2021072575
FALSE	High	Master Protein	AT2G30870.1	glutathione S-transferase PHI 10, ARABIDOPSIS THALIANA GLUTATHIONE S-TRANSFERASE PHI 10, EARLY DEHYDRATION-INDUCED 13	0	FALSE	160.231	57	11	146	10	215	24.2	5.67	449.05	11	1	1830234412	1857616260	1613168178	1692559850	2118367164	2175044194	2.95442e+09	3512947565	4.34919e+09	4.37263e+09	3118711610	3212580838	2.07462e+09	1.88507e+09	1.53085e+09	1504078477	1.57067e+09
FALSE	High	Master Protein	AT2G30970.1	aspartate aminotransferase 1	0	FALSE	111.579	33	13	112	13	430	47.7	8.19	274.66	13	0	2.90421e+08	3.13701e+08	2.67369e+08	262872431	328454784	336388210	634190522	734459772	879344438	914423077	674532002	672163447	401391849	3.92701e+08	4.33182e+08	4.1493e+08	489684502
FALSE	High	Master Protein	AT2G31170.1	FIONA, cysteinyl t-RNA synthetase	0	FALSE	12.479	6	3	8	3	563	63.9	7.2	17.21	3	0	1.81449e+07	2.26767e+07	2.15395e+07	2.18599e+07	3.18379e+07	2.682e+07	6.37272e+07	6.67521e+07	8.25222e+07	8.63076e+07	6.04492e+07	6.19672e+07	1.85001e+07	19437216	14827395	2.87511e+07	3.49973e+07
FALSE	High	Master Protein	AT2G31240.1	no full name available	0.003	FALSE	3.267	1	1	8	1	617	68.7	6.1	18.19	1	0	656268260	819866584	170821256	203208380	248656112	248522176	6.7128e+07	7.12592e+07	78982289	93703739	6.90434e+07	7.42402e+07	5160753	2.3874e+06	52017758	63291862	80752958
FALSE	High	Master Protein	AT2G31390.1	Fructokinase 2, Fructokinase 1	0	FALSE	129.934	54	12	62	11	325	35.3	5.49	210.77	12	1	146270914	148842650	1.63547e+08	1.76502e+08	210752479	199060835	2.98447e+08	3.01043e+08	3.85895e+08	359834484	2.92966e+08	2.79031e+08	2.17863e+08	2.13339e+08	2.00701e+08	2.07177e+08	2.27378e+08
FALSE	High	Master Protein	AT2G31570.1	glutathione peroxidase 2	0	FALSE	14.932	33	6	20	4	169	18.9	5.72	41.17	6	0	122572528	131606992	65697740	65686256	48755396	48847152	2.36196e+07	18037574	55879544	80083460	5.51813e+07	4.05142e+07	70897979	71441118	74742188	71472808	51154228
FALSE	High	Master Protein	AT2G31610.1	no full name available	0	FALSE	100.375	47	11	83	2	250	27.5	9.54	235.18	11	9	1.94479e+08	176137022	1.87347e+08	2.24538e+08	226737866	2.1734e+08	661558191	667861342	8.09715e+08	7.3192e+08	5.46198e+08	5.18361e+08	1.7059e+08	1.77538e+08	1.4729e+08	147213738	147588249
FALSE	High	Master Protein	AT2G31660.1	enhanced miRNA activity 1, SUPER SENSITIVE TO ABA AND DROUGHT2, UNARMED 9, GROWTH INHIBITION RELIEVED 1	0	FALSE	17.024	4	3	12	1	1040	119.2	4.89	31.29	3	0
FALSE	High	Master Protein	AT2G31670.1	UP3	0	FALSE	142.578	53	10	71	10	263	28.8	6.96	275.5	10	0	1.08218e+08	1.20695e+08	138828192	150714723	1.46521e+08	1.77556e+08	3.00016e+08	334631248	4.97692e+08	4.82141e+08	3.5762e+08	359955090	1.07675e+08	1.4663e+08	9.97007e+07	115651116	120454446
FALSE	High	Master Protein	AT2G31790.1	no full name available	0	FALSE	12.463	5	2	20	2	457	51.6	5.71	22.08	2	0	1228668048	1285676912	532024034	564439446	609703996	633700300	146922068	151631752	1.33407e+08	131054928	1.10043e+08	1.10897e+08	99918246	107501078	80239200	85164918	100228450
FALSE	High	Master Protein	AT2G31810.1	acetolactate synthase small subunit 1, ALS-INTERACTING PROTEIN1	0	FALSE	4.211	5	2	2	2	491	53.8	8.97	2.27	2	0								3.84379e+06	5598666
FALSE	High	Master Protein	AT2G32080.1	purin-rich alpha 1	0	FALSE	53.961	25	5	25	5	296	32.2	6.13	64.4	5	0	4.67067e+07	4.60405e+07	5.90452e+07	5.63972e+07	3.86185e+07	51177455	62469315	7.46155e+07	98932670	9.93152e+07	8.40394e+07	8.09363e+07	38958088	5.3372e+07	37430164	4.73805e+07	43144284
FALSE	High	Master Protein	AT2G32090.1	Glyoxalase I-Like;9	0	FALSE	34.928	37	4	15	4	135	15	5.69	36.14	4	0	82336358	100705204	65799899	87668522	94896978	108233148	172256656	208524036	215353612	217859808	188852833	232591793	103639204	135236416	79510242	87859034	79598294
FALSE	High	Master Protein	AT2G32170.2		0	FALSE	4.135	2	1	1	1	571	65.3	5.5	1.66	1	0								759985		2566328
FALSE	High	Master Protein	AT2G32240.1	PAMP-INDUCED COILED COIL	0	FALSE	291.611	28	30	139	30	1333	148.5	4.75	371.8	30	0	3.03121e+08	2.61113e+08	2.68507e+08	2.70163e+08	4.13777e+08	5.21233e+08	7.11143e+08	6.76043e+08	9.00422e+08	937849958	6.88399e+08	714367595	2.58712e+08	2.32234e+08	2.63259e+08	2.69403e+08	350687017
FALSE	High	Master Protein	AT2G32520.2	no full name available	0	FALSE	83.308	34	8	88	8	317	34.7	6.81	285.55	8	0	4.61343e+08	549382935	6.48719e+08	678849353	725620960	645764524	938911162	1062042464	1201202846	1205210686	915914765	945188040	612197151	688948552	573089652	497559011	533400946
FALSE	High	Master Protein	AT2G32690.1	GLYCINE-RICH PROTEIN 23, glycine-rich protein 23	0.004	FALSE	2.989	9	1	1	1	201	16.9	9.86	2.82	1	0	3.65292e+06		4.81695e+06			4.20782e+06			20791600				4637774	6827896		6.41993e+06
FALSE	High	Master Protein	AT2G32720.1	cytochrome B5 isoform B, ARABIDOPSIS CYTOCHROME B5 ISOFORM B	0	FALSE	9.094	12	1	1	1	134	15	5.15	2.66	1	0
FALSE	High	Master Protein	AT2G32730.1	no full name available	0	FALSE	80.589	11	10	55	10	1004	108.9	5.39	154.4	10	0	140436965	219042274	1.66479e+08	1.99421e+08	1.97107e+08	1.98705e+08	461471489	4.91411e+08	6.24982e+08	6.2803e+08	4.20702e+08	424886022	1.55224e+08	2.05099e+08	1.63173e+08	169619306	192364919
FALSE	High	Master Protein	AT2G32810.1	beta galactosidase 9, beta-galactosidase 9	0	FALSE	74.929	12	8	34	8	887	99.1	8.03	95.7	8	0	141980067	1.12017e+08	174027868	1.47652e+08	225326319	239003486	3.07328e+08	371386548	445032446	444983224	372335162	381845378	172832376	249964203	1.57298e+08	148880739	176967456
FALSE	High	Master Protein	AT2G33120.2	ARABIDOPSIS THALIANA VESICLE-ASSOCIATED MEMBRANE PROTEIN 722, synaptobrevin-related protein 1	0	FALSE	22.572	11	2	10	2	229	25.8	8.78	31.08	2	0	13901181	9787182	16216274	9092740			10147082		16836492	30988767	8068661	9885643	18887492	19430184	11922287	23512828	26302538
FALSE	High	Master Protein	AT2G33150.1	PEROXISOME DEFECTIVE 1, peroxisomal 3-ketoacyl-CoA thiolase 3, 3-KETOACYL-COA THIOLASE 2	0	FALSE	7.927	6	2	3	2	462	48.5	8.34	7.4	2	0								15616370	17577000	20965812	24411400	25413300		7.66053e+06	7.45785e+06	5740502
FALSE	High	Master Protein	AT2G33210.1	heat shock protein 60-2	0	FALSE	106.186	24	12	77	3	585	61.9	6.68	200.13	12	0	354246	9616036	1.77603e+07	1.19555e+07	2.42891e+07	1.85624e+07	3.61852e+07	41660182	4.78228e+07	5.29337e+07	40988158	3.83496e+07	1.695e+07	3.21448e+07	27234472	15231280	2.29075e+07
FALSE	High	Master Protein	AT2G33255.1	no full name available	0	FALSE	27.762	17	3	6	3	245	27.5	6.24	20.08	3	0	30630788	34644080	32534042	41986452	38795720	38191052	104961085	104285730	140695719	160229427	112498606	104047532	8.10101e+07	70999168	75503619	77421426	99828820
FALSE	High	Master Protein	AT2G33330.1	plasmodesmata-located protein 3	0	FALSE	38.103	14	3	27	2	304	32.6	8.73	90.99	3	0	1.37139e+06	3.10652e+06	710662			1.38109e+06	5990339	1.18417e+07	7.73498e+06	12592720	2124229	8260663	10742030	1.4236e+07	8.01211e+06	9097020	6.7071e+06
FALSE	High	Master Protein	AT2G33370.1	no full name available	0	FALSE	31.453	39	5	39	5	140	15	10.48	97.3	5	0	177773450	221892186	170186672	178648880	206967144	206563497	437896604	500342144	489480556	522105200	376047624	392206126	160436650	179999836	139129574	139118295	139055654
FALSE	High	Master Protein	AT2G33430.1	differentiation and greening-like 1	0	FALSE	6.741	11	2	5	2	219	24.7	8.24	7.44	2	0							2.72372e+06	7.27394e+06	3.66612e+06	6.64934e+06	2787930	7305150	1.27746e+06	1.61692e+06	890435	1.42742e+06	999231
FALSE	High	Master Protein	AT2G33590.1	CCR(Cinnamoyl coA:NADP oxidoreductase)-like 1	0	FALSE	6.788	4	1	5	1	321	35.9	6.92	12.39	1	0	6238960	4569932		4.93207e+06	7.17809e+06	8643360	12462561	11066664	20888608	16363127	12459658	10949369	6524000	7047175	4417275
FALSE	High	Master Protein	AT2G33740.2		0	FALSE	24.859	26	4	20	4	182	19.8	8.27	41.19	4	0	38356565	54294193	3.83142e+07	43460487	4.78399e+07	59628803	4.04093e+07	67366254	64114000	71705605	4.72107e+07	55713960	29628953	38989830	2.79649e+07	2.60862e+07	37473083
FALSE	High	Master Protein	AT2G33800.1	plastid ribosomal protein of the 30S subunit 5, EMBRYO DEFECTIVE 3113, ribosomal protein S5, SCABRA 1	0	FALSE	14.58	7	2	2	2	303	32.6	8.97	4.56	2	0	14313440	8393794	9381968	15786793	11394358	13662070
FALSE	High	Master Protein	AT2G33845.1	no full name available	0	FALSE	9.164	17	2	3	2	182	20.1	9.33	0	2	0		476780	153318	258448	380082	449705		1.62567e+06	2.93659e+06	2.77944e+06	1.60878e+06	1.38209e+06
FALSE	High	Master Protein	AT2G34070.1	TRICHOME BIREFRINGENCE-LIKE 37	0	FALSE	170.528	42	11	129	11	385	43.3	8.54	379.21	11	0	3.63699e+08	423065498	437187360	433557636	4.78629e+08	518439971	676921926	6.18686e+08	775939005	750713041	5.61596e+08	549889217	1.4906e+09	1.50802e+09	1.44356e+09	1358343451	1.49e+09
FALSE	High	Master Protein	AT2G34470.2	urease accessory protein G	0	FALSE	19.414	10	2	6	2	276	30.2	6.6	10.31	2	0	1.87415e+06	14748802	1.04615e+06	1.32707e+07	1.60819e+07	1.71242e+07	7.98601e+06	12058442	1.65165e+07	1.8772e+06	1.46982e+07	1.56399e+07	1.81102e+07	20034402	812972	9.73842e+06	526782
FALSE	High	Master Protein	AT2G34480.2		0	FALSE	35.119	37	11	54	11	217	25.7	10.55	102.96	11	0	417997020	396458264	287127083	305474977	4.35704e+08	435522938	535778860	627314822	634784312	686954099	441730029	524056331	183936810	206236581	1.89001e+08	2.04668e+08	1.72014e+08
FALSE	High	Master Protein	AT2G34510.1		0	FALSE	38.048	13	5	29	5	401	43.9	4.77	94.84	5	0	133332838	135514954	56264932	1.37481e+08	63576056	150556656	1.34584e+08	1.39236e+08	1.40768e+08	1.37142e+08	126941360	1.0953e+08	181384379	205927025	171490325	1.80297e+08	198669761
FALSE	High	Master Protein	AT2G34585.1	no full name available	0	FALSE	15.2	25	1	1	1	81	8.6	4.3	4.01	1	0										5.85395e+06
FALSE	High	Master Protein	AT2G34740.1	no full name available	0	FALSE	14.349	7	2	6	1	339	37.9	5.71	14.86	2	0							36827524	34242880	63339504	64531140	24376202	24705536	19783420	21794952	40986748	45952916	33891024
FALSE	High	Master Protein	AT2G34790.1	Berberine Bridge Enzyme-Like 15, EMBRYO SAC DEVELOPMENT ARREST 28, MATERNAL EFFECT EMBRYO ARREST 23	0	FALSE	111.714	29	10	95	10	532	59.6	6.42	328.83	10	0	494945459	423771477	336644707	327224661	390052614	355664048	500811926	538200372	335834802	384587525	406856907	421726305	226612338	250554413	2.02687e+08	186806608	1.86619e+08
FALSE	High	Master Protein	AT2G34860.1	embryo sac development arrest 3	0	FALSE	28.029	26	3	8	3	186	19.9	9.04	24.09	3	0		8638269	6.55195e+06				1.17471e+07	3.29374e+07	4.94841e+07	47608948	14616031	11971503	6.88898e+06
FALSE	High	Master Protein	AT2G34930.1	no full name available	0	FALSE	64.666	14	10	42	10	905	100.2	8.62	78.57	10	0	8.71023e+06	5.63984e+06	6.18021e+06	5.71977e+06	1.16444e+07	1.77827e+07	1.1233e+08	1.32861e+08	1.66267e+08	192646432	1.6623e+08	1.77151e+08	5.37848e+07	3.63682e+07	3.78408e+07	4.47097e+07	53594728
FALSE	High	Master Protein	AT2G35010.2	thioredoxin O1	0	FALSE	19.859	17	3	10	3	194	21.2	9.39	24.54	3	0	65212984	68810008	61683542	67625516	107678724	9.41202e+07	77572484	135034795	150968650	149087676	111621594	118688809	58996038	5.94129e+07	57253229	5.10048e+07	51463746
FALSE	High	Master Protein	AT2G35040.1	no full name available	0	FALSE	69.403	16	7	26	7	596	64.9	6.92	71.25	7	0	19312379	2.94458e+07	1.77459e+07	3.18284e+07	1.92868e+07	2.34878e+07	104511407	1.5307e+08	2.05616e+08	2.11185e+08	1.56372e+08	1.79967e+08	5.09584e+07	6.6124e+07	50277412	6.29555e+07	31868055
FALSE	High	Master Protein	AT2G35050.2	no full name available	0.007	FALSE	2.533	1	1	6	1	1257	139.6	5.96	12.25	1	0			23392630				31275074				40391160		64436960	75071936	52032136	56388600	69609720
FALSE	High	Master Protein	AT2G35120.1	no full name available	0	FALSE	6.196	6	1	9	1	156	17.1	5.11	9.35	1	0	10115014	10782460	6447841	6808286	8604055	10328184	13700268	15795100	14651174	19095554	13994483	15933406	13002834	13015504	8283269	7.53763e+06	7.72904e+06
FALSE	High	Master Protein	AT2G35370.1	glycine decarboxylase complex H	0	FALSE	171.339	65	7	202	4	165	17.9	5.34	693.03	7	4	4105277831	4.65568e+09	4.25572e+09	4.20154e+09	4.22673e+09	4385749258	4.88553e+09	4.7103e+09	6.04519e+09	6.29595e+09	3.9919e+09	3.9365e+09	2.98836e+09	3.19328e+09	2.72838e+09	2.93883e+09	3.17259e+09
FALSE	High	Master Protein	AT2G35410.1	no full name available	0	FALSE	61.041	31	7	47	7	308	33.8	5.64	103.06	7	0	3.16635e+07	3.07833e+07	2.13229e+07	3.16187e+07	2.07425e+07	2.22338e+07	115116449	128151050	2.96753e+08	302732499	1.78236e+08	1.67018e+08	5.03626e+07	4.30325e+07	5.05268e+07	4.69791e+07	5.57529e+07
FALSE	High	Master Protein	AT2G35450.1	no full name available	0	FALSE	10.498	11	4	27	4	346	38.1	7.46	45.98	4	0	20971400	28038781	20514075	23484905	22749684	33956290	48406592	67374952	118144114	94897606	82496066	94168566	33942869	47523659	39093239	39138762	42226969
FALSE	High	Master Protein	AT2G35500.1	shikimate kinase-like 2	0	FALSE	9.384	11	2	4	2	387	42.7	6.28	6.44	2	0		10092207		7592903	4.86144e+06	14553620	10029161	12888843		10329302		8681670			5.22518e+06		6324211
FALSE	High	Master Protein	AT2G35620.1	FEI 2	0	FALSE	6.421	2	1	6	1	589	64.3	6.23	14.03	1	0		61456384		61061972	122094464	113010312	68971576	69346448	81510464	84869992	62510064	66998516	155839152	163773680	121653544	121852096	133420472
FALSE	High	Master Protein	AT2G35780.1	serine carboxypeptidase-like 26	0	FALSE	32.963	10	3	17	3	452	51.5	6.92	23.74	3	0	3.52097e+06	4.16634e+06	2819790	2751423	4016117	3.96485e+06	14802431	15026952	10497935	18729915	3.87091e+06	1.07722e+07	2.87998e+06	5597454	1.62087e+06	3053786	1.86325e+06
FALSE	High	Master Protein	AT2G35810.2	no full name available	0	FALSE	42.28	26	4	53	1	199	22	6.64	194.24	4	0		13715822	19545206	17029276	17670630	14530997
FALSE	High	Master Protein	AT2G35820.2	no full name available	0	FALSE	29.062	13	2	3	2	282	31.9	8.7	10.94	2	0					11348515				7.14988e+06
FALSE	High	Master Protein	AT2G35830.2	no full name available	0	FALSE	72.681	36	5	76	2	189	20.9	5.94	289.06	5	3	3.16082e+08	325123098	317291116	3.49085e+08	537794994	515639213	412555248	351514402	417195097	371253644	2.82066e+08	331248763	206090637	241961745	200458300	209758008	236542752
FALSE	High	Master Protein	AT2G35840.2	no full name available	0	FALSE	152.739	37	17	144	17	422	47.8	6.6	310.55	17	0	3.09028e+08	3.2627e+08	2.86805e+08	2.99211e+08	3.63384e+08	3.74754e+08	4.67905e+08	5.15765e+08	6.61204e+08	6.93152e+08	5.25312e+08	5.51589e+08	2.76716e+08	2.74857e+08	2.64466e+08	1.99778e+08	3.43836e+08
FALSE	High	Master Protein	AT2G35880.3	WAVE-DAMPENED2-LIKE4	0	FALSE	9.243	3	1	5	1	432	46.7	9.7	10.87	1	0	1.33819e+06		1.57061e+06	1.68507e+06	2219614	2.28835e+06	2.69452e+06	4614725	4741176	4.90555e+06	3.22573e+06	3.95802e+06	1.86532e+06	1.92266e+06		896623	983580
FALSE	High	Master Protein	AT2G36060.1	UBIQUITIN E2 VARIANT 1C, MMS ZWEI homologue 3	0	FALSE	82.896	56	5	58	2	145	16.5	7.03	200.53	5	3	128852729	178932086	1.24823e+08	1.75308e+08	1.71565e+08	204023362	3.04932e+08	3.22605e+08	4.58229e+08	3.68615e+08	214016703	3.25981e+08	2.39282e+08	228842349	1.79332e+08	199081121	2.28657e+08
FALSE	High	Master Protein	AT2G36130.1	Cyclophilin	0	FALSE	9.156	10	1	12	1	164	18.2	8.44	14.43	1	0	3.87366e+06	4906366	3.62204e+06	3528111	3.93472e+06	4.78096e+06	4979197	4900605	10188576	7454329	5.18075e+06	4.61365e+06	3.92219e+06	3.8342e+06	3.14381e+06	3.16078e+06	3.64979e+06
FALSE	High	Master Protein	AT2G36160.1	no full name available	0	FALSE	60.547	41	6	42	1	150	16.2	10.59	133.05	6	4	121178928	114081208	96531408	100061894	66094718	9.31478e+07	1.70959e+08	1.90999e+08	2.06413e+08	2.18037e+08	1.60678e+08	1.75324e+08	35197171	65912992	41797048	3.94649e+07	4.33436e+07
FALSE	High	Master Protein	AT2G36230.1	ALBINO AND PALE GREEN 10	0	FALSE	6.278	3	1	5	1	304	33.3	7.06	12.74	1	0	33738276	34540756	28167842	28355442	40143788	37622436	35440872	36410488	40885140	36720380	27842844	35454868			14117107	14660884	18367050
FALSE	High	Master Protein	AT2G36250.4		0	FALSE	8.647	4	1	10	1	397	41.6	4.96	29	1	0	1.67561e+06	1818916	1.52451e+06	1.24418e+06	3506400	2958455	6.38564e+06	6.45914e+06	8999980	8709776	5177866	5513644	5.3814e+06	5910637	3.86582e+06	3531705	4.36828e+06
FALSE	High	Master Protein	AT2G36390.1	starch branching enzyme 2.1, BRANCHING ENZYME 3	0	FALSE	110.946	18	11	42	9	858	97.6	5.62	120.92	11	2	115337406	1.36707e+08	9.76605e+07	1.12286e+08	1.43179e+08	1.51498e+08	2.19635e+08	2.19872e+08	2.83408e+08	2.83225e+08	1.91031e+08	203051809	1.18682e+08	1.12366e+08	1.17064e+08	1.08826e+08	1.28683e+08
FALSE	High	Master Protein	AT2G36460.1	fructose-bisphosphate aldolase 6	0	FALSE	388.877	73	24	297	16	358	38.4	7.39	1094.04	24	0	5.46259e+08	5.38264e+08	5.96129e+08	5.73948e+08	6.71193e+08	6.63163e+08	1.43584e+09	1.40771e+09	1981727337	2063426761	1.45558e+09	1568887211	8.33211e+08	8.84618e+08	757521424	7.43842e+08	8.07458e+08
FALSE	High	Master Protein	AT2G36530.1	LOW EXPRESSION OF OSMOTICALLY RESPONSIVE GENES 2, enolase 2	0	FALSE	577.07	80	28	560	27	444	47.7	5.77	2206.84	28	1	4.36508e+09	4.4335e+09	5.81127e+09	6.23229e+09	4.96447e+09	4.95464e+09	1.07311e+10	1.12988e+10	1.40588e+10	1.43683e+10	1.24025e+10	12335770777	5.80703e+09	5.90904e+09	6.17828e+09	6.36004e+09	6.56171e+09
FALSE	High	Master Protein	AT2G36580.1	no full name available	0	FALSE	247.97	46	18	214	4	527	57.5	6.35	654.85	18	0	939368975	938093857	725721793	724244972	973785952	1015057906	31871591124	34214617118	25614710300	24788191028	39808373700	40036939316	10132947984	11837432468	7966969538	7719446388	6464498932
FALSE	High	Master Protein	AT2G36880.1	methionine adenosyltransferase 3	0	FALSE	209.657	43	15	147	7	390	42.5	6.18	461.58	15	0	2.57858e+08	299401938	277348658	3.23489e+08	266079891	277253644	480597154	5.0646e+08	893104298	9.74763e+08	567588152	6.19076e+08	213725079	2.4252e+08	219146132	194269521	240839202
FALSE	High	Master Protein	AT2G37020.2	Translin family protein	0	FALSE	5.649	5	1	1	1	310	35.3	6.99	2.6	1	0
FALSE	High	Master Protein	AT2G37040.1	PHE ammonia lyase 1	0	FALSE	14.661	4	2	5	2	725	78.7	6.3	13.61	2	0	86458431	88314253	81712105	81522850	85383824	77435614	107294723	109798849	95132632	97866992	84975528	76238408	1.03101e+08	111572745	70132991	77158324	77827424
FALSE	High	Master Protein	AT2G37050.3	Salt Induced Malectin-like domain-containing Protein1	0	FALSE	32.569	5	4	19	4	934	103.5	6.6	49.19	4	0	44067792	3.78223e+07	31585725	30558615	47138826	45504014	35691761	42336506	38343640	23867596	2.79355e+07	2.25227e+07	114369774	1.248e+08	105370133	111673697	119714953
FALSE	High	Master Protein	AT2G37130.1	no full name available	0	FALSE	79.198	27	8	45	8	327	36.7	7.4	135.34	8	0	245414772	301251830	349172943	387301078	365181082	396462458	83485704	95300333	117519637	125277520	114179726	1.08385e+08	163276057	133634544	169763082	183124044	219549733
FALSE	High	Master Protein	AT2G37220.1	no full name available	0	FALSE	124.76	57	8	82	8	289	30.7	5.16	284.53	8	0	2.03065e+08	2.09627e+08	2.07924e+08	2.12299e+08	1.86222e+08	1.87722e+08	7.87881e+08	8.94737e+08	1.06306e+09	1102756929	9.10241e+08	9.53797e+08	2.90387e+08	315737480	2.37421e+08	2.22737e+08	2.58828e+08
FALSE	High	Master Protein	AT2G37270.1	ribosomal protein 5B	0	FALSE	44.668	22	3	21	1	207	23	9.67	49.31	3	2	131430036	107673103	116238024	108412159	143289922	138586456	171393725	142009181	181619569	1.92731e+08	118428243	125835479	71118425	50435639	36648762	35825830	50610754
FALSE	High	Master Protein	AT2G37500.1	no full name available	0	FALSE	32.803	12	3	14	3	468	48.7	6.65	39.97	3	0	32084796	29964610	23410526	24538512	4.23764e+07	35301044	79621748	80324130	99114680	103021944	90986036	86095280	42035753	50455410	23645164	31693347	24897746
FALSE	High	Master Protein	AT2G37660.1	no full name available	0	FALSE	328.78	52	13	264	13	325	34.9	8.31	1149.74	13	0	3.5453e+09	3.71807e+09	3.50619e+09	3.60688e+09	3.53011e+09	3.54405e+09	4209526150	4924619120	6349781087	6113105139	4.45512e+09	4.47213e+09	2.74669e+09	2.89048e+09	2.65088e+09	2.65563e+09	2684276240
FALSE	High	Master Protein	AT2G37690.1	no full name available	0	FALSE	4.496	4	2	3	2	642	69.7	7.01	2.4	2	0							8.2936e+06	10368492	13878844	13862950	14147605	9460675			4941235		4.22593e+06
FALSE	High	Master Protein	AT2G37710.1	receptor lectin kinase, L-type lectin receptor kinase IV.1	0	FALSE	29.03	7	4	23	3	675	75.5	7.84	44.58	4	0	327787	434022	9081548	888107	7.51821e+06	9.36622e+06	31442249	39750947	1.69004e+06	4.32552e+06	2.3387e+06	2.37708e+07	12408911	1.59652e+07	3.46421e+06	4.06579e+06	1.63904e+07
FALSE	High	Master Protein	AT2G37720.1	TRICHOME BIREFRINGENCE-LIKE 15	0	FALSE	108.368	20	8	115	8	482	54.1	9.16	343.18	8	0	507230029	4.78589e+08	5.12256e+08	5.15052e+08	5.98946e+08	557406119	4.38649e+08	440911875	501022375	5.46954e+08	346771158	332379813	1064568964	1105027482	9.29548e+08	893597053	9.76946e+08
FALSE	High	Master Protein	AT2G37760.1	Aldo-keto reductase family 4 member C8	0	FALSE	4.376	7	2	6	2	311	34.7	6.99	9.24	2	0	35397113	22185602	14000453	20960129	13238324	13976970	33142952	2.22613e+07	12375637	29232680	27044410	31845072	9343478	1.95274e+07	17191244	13383984	1.59537e+07
FALSE	High	Master Protein	AT2G37790.1	Aldo-keto reductase family 4 member C10	0	FALSE	8.008	6	2	6	2	314	34.9	6.65	3.8	2	0	1.8919e+07	21973924	14512757	16461948	17858710	18855598	26158456	29018750	2.99455e+07	2.89056e+07	2.59649e+07	2.69835e+07			14991778	13985080	1.66256e+07
FALSE	High	Master Protein	AT2G38010.2	neutral ceramidase 2	0	FALSE	377.264	51	30	265	30	792	87.3	8.43	813.38	30	0	1088798410	1202186686	893903144	9.47446e+08	673077730	6.74124e+08	1319165605	1436668506	1.52635e+09	1.54783e+09	1.07834e+09	1.1178e+09	3.60452e+09	3597070687	3426750456	3438670552	3542896178
FALSE	High	Master Protein	AT2G38040.2	acetyl Co-enzyme a carboxylase carboxyltransferase alpha subunit	0	FALSE	34.828	4	3	14	3	769	85.3	5.82	38.41	3	0	3862579	5052838	3.13929e+06	9.52607e+06	7104740	8.14084e+06	1.99109e+07	2.34015e+07	2.96467e+07	3.05986e+07	1.74988e+07	25086036	7.56823e+06	6.2349e+06	2.96411e+06	2.85566e+06	501714
FALSE	High	Master Protein	AT2G38140.1	plastid-specific ribosomal protein 4	0.006	FALSE	2.7	8	1	2	1	118	12.8	10.15	3.4	1	0	4803651	8675324	4.59757e+06	5446135	4.08081e+06	5.16505e+06	13085119	13640471	19459674	18585444	1.33912e+07	12212981	2412414
FALSE	High	Master Protein	AT2G38230.1	pyridoxine biosynthesis 1.1, ARABIDOPSIS THALIANA PYRIDOXINE BIOSYNTHESIS 1.1	0	FALSE	159.701	63	14	110	10	309	32.8	6	319.37	14	4	249281536	269708631	2.72835e+08	3.06098e+08	2.44283e+08	2.40789e+08	9.85415e+08	1.07801e+09	1.49986e+09	1.57123e+09	1.03681e+09	1.05343e+09	5.28271e+08	5.6472e+08	6.08435e+08	7.15881e+08	835801263
FALSE	High	Master Protein	AT2G38270.1	GLUTAREDOXIN 2, glutaredoxin 16, CAX-interacting protein 2	0	FALSE	10.834	6	2	3	2	293	32.2	7.9	7.73	2	0		6.65668e+06	7157778	4757485	15042794	11527183	21695130	25076508	59447534	39373068	26838050	25839842	21771409	16342995	13495642	13191674	16369742
FALSE	High	Master Protein	AT2G38380.1	no full name available	0	FALSE	4.976	4	2	6	2	349	38.1	6	9.11	2	0	47261400	52417182	48335562	55857414	88992220	95062292	7.07177e+06	7576958	3.03198e+06	10152597	3.87022e+06	1.27015e+07
FALSE	High	Master Protein	AT2G38530.1	cell growth defect factor-3, lipid transfer protein 2	0	FALSE	35.634	31	3	30	3	118	11.9	8.97	71.94	3	0	16080237	25776497	7.23196e+06	2.04226e+07	9.03554e+06	3.03616e+07	2.61143e+07	54215638	3.97845e+07	49318191	2.67993e+07	4.87564e+07	1.19799e+07	1.7298e+07	1.02725e+07	1.3953e+07	12192183
FALSE	High	Master Protein	AT2G38540.1	ARABIDOPSIS THALIANA LIPID TRANSFER PROTEIN 1, lipid transfer protein 1, LIPID TRANSFER PROTEIN 1	0	FALSE	49.031	36	5	70	5	118	11.7	8.95	171.55	5	0	1617074928	1.78021e+09	1.69995e+09	2.09987e+09	2.14609e+09	2.0894e+09	4857264508	5.93863e+09	8.17338e+09	8.33734e+09	5.41738e+09	6.46081e+09	5.7364e+09	6.13052e+09	4412798679	4.40972e+09	4.82826e+09
FALSE	High	Master Protein	AT2G38700.1	mevalonate 5-diphosphate decarboxylase 1, mevalonate diphosphate decarboxylase 1	0	FALSE	20.243	8	3	9	3	412	45.6	6.8	16.69	3	0	48873368	36128268	43124175	51206837	67803610	36159864	64353764	70285404	81925164	124665786	63273534	102089444	51521660	41466784	45625991	35865424	40727280
FALSE	High	Master Protein	AT2G38730.1	no full name available	0	FALSE	12.843	12	2	2	2	199	21.5	8.18	4.83	2	0	8604099	7.0122e+06	7.8096e+06	8778740	1.09327e+07	7.85756e+06	972544	1.22745e+06	1.28869e+07	1.63521e+07	1.01975e+07	1.13725e+07	3.45907e+06			3139610
FALSE	High	Master Protein	AT2G38740.1	broad-range sugar phosphate phosphatase	0	FALSE	29.062	21	3	12	3	244	26.7	4.94	28.27	3	0	42728638	24793654	2.32744e+07	21700546	13327041	10902501	32284286	3.37279e+07	39410404	3.27323e+07	42621217	16941736	15180096	21594248	5.27866e+06	3.63978e+07	7.26139e+06
FALSE	High	Master Protein	AT2G38860.2		0	FALSE	49.205	22	8	31	7	398	42.7	5.22	67.48	8	1	5.78471e+07	48441684	7.95603e+07	39736266	9.10702e+07	94647032	275770173	233310249	294064942	384463614	232580107	250294176	83386458	1.01865e+08	81722859	140083740	1.05845e+08
FALSE	High	Master Protein	AT2G38870.1	no full name available	0	FALSE	60.801	60	3	33	3	70	7.6	6.58	158.12	3	0	63582218	62470446	282190760	308433000	114724698	119019635	302315456	355026128	369455794	364890412	317167184	314256974	459117088	500748624	468674256	403637248	485700014
FALSE	High	Master Protein	AT2G39020.1	GCN5&#8208;related N&#8208;acetyltransferase 8	0	FALSE	35.082	32	4	14	4	236	26.4	6.1	42.58	4	0		57777112	47599420	48434832	56601092	62780284	1.17164e+08	110528980	54252089	139419102	37220021	3.23195e+07	31888530	21693462	49539155	24612124	32544228
FALSE	High	Master Protein	AT2G39080.1	EMBRYO DEFECTIVE 2799	0	FALSE	24.08	12	4	7	4	351	38.2	8.02	11.12	4	0	93973294	111371716	86891055	87430682	171321005	177973686	116874552	116567304	165306523	150567947	110071230	1.26684e+08	63394445	59084653	45428176	3.91832e+07	4.90596e+07
FALSE	High	Master Protein	AT2G39360.1	CURVY1	0	FALSE	5.227	2	2	54	1	815	91.3	6.57	106.06	2	0	147239308	132601438	199772076	186185288	134451038	124946853	455404808	466807920	515207328	504765032	408622576	424611944	177758674	187207726	1.61018e+08	128959450	209244894
FALSE	High	Master Protein	AT2G39390.1	no full name available	0	FALSE	5.317	11	2	20	2	123	14.2	10.92	28.9	2	0	9.7002e+07	91429519	100389454	102889590	67679391	67029485	126661800	133139004	124749316	140565068	85951944	80817854	46427734	46512340	44709952	42941152	40729458
FALSE	High	Master Protein	AT2G39410.2		0.005	FALSE	2.973	2	1	3	1	317	36.4	7.69	1.92	1	0	51959916	48430772	37344948	32330504	38649464	24958122	153671616	121973720	11706975	14526360							6654144
FALSE	High	Master Protein	AT2G39460.1	RIBOSOMAL PROTEIN L23A, RIBOSOMAL PROTEIN L23A1, ribosomal protein L23AA, ARABIDOPSIS THALIANA RIBOSOMAL PROTEIN L23A	0	FALSE	51.371	30	6	44	6	154	17.4	10.2	80.96	6	0	4.56728e+07	4.52322e+07	5.97741e+07	5.69451e+07	6.29529e+07	5.3075e+07	2.01845e+08	2.19706e+08	2.43145e+08	2.69335e+08	1.59595e+08	1.65777e+08	5.30611e+07	6.011e+07	4.35098e+07	4.18933e+07	5.28594e+07
FALSE	High	Master Protein	AT2G39710.1	no full name available	0	FALSE	44.866	21	5	19	5	442	48	7.39	60.47	5	0	42607582	62035420	35694789	44646504	73105544	42985022	8.41385e+07	114294004	1.17694e+08	31477156	91759636	87068298	109830912	153717086	107174743	116909851	121825870
FALSE	High	Master Protein	AT2G39730.1	rubisco activase	0	FALSE	592.542	72	27	429	27	474	51.9	6.15	1620.23	27	0	2.57519e+09	2570357593	2.49765e+09	2606628537	2.252e+09	2.34963e+09	10067056195	11153331876	19621981887	19979433303	1.39643e+10	1.43193e+10	4505747999	4717246608	5.05375e+09	4885303335	5.79396e+09
FALSE	High	Master Protein	AT2G39780.1	ribonuclease 2	0	FALSE	22.641	15	3	13	3	259	29.1	6.4	17.69	3	0					3.91748e+06		69923406	79950500	1.33279e+08	117424779	114264602	1.18359e+08	42118145	4.19151e+07	34306855	35520870	37677709
FALSE	High	Master Protein	AT2G39800.4	delta1-pyrroline-5-carboxylate synthase 1	0	FALSE	43.522	9	5	18	5	717	77.7	6.29	47.18	5	0	2.02873e+07	4.12211e+07	4.57959e+07	4.30753e+07	3.97333e+07	26289228	6.09903e+07	5.81438e+07	91016174	9.21564e+07	67681794	78866415	1.8802e+07	2.89626e+07	2.9198e+07	2.98897e+07	2.52816e+07
FALSE	High	Master Protein	AT2G39930.1	isoamylase 1, ARABIDOPSIS THALIANA ISOAMYLASE 1	0	FALSE	10.214	2	1	1	1	783	89.4	6.19	3.06	1	0	10263397	11217758	12223839				9152964						21864882				11798060
FALSE	High	Master Protein	AT2G39990.1	Arabidopsis thaliana eukaryotic translation initiation factor 3 subunit F, eukaryotic translation initiation factor 2, eukaryotic translation initiation factor 3 subunit F	0	FALSE	10.495	12	3	4	3	293	31.8	5.14	6.97	3	0	3.10508e+07		28722394	10349100	8992214	13385757	13788410	12278953	15818034	15261010	10636867	11040144	4508877	5065212	4.42161e+06	5.02072e+06	3.84976e+06
FALSE	High	Master Protein	AT2G40060.1	clathrin light chain 2	0.003	FALSE	3.19	6	1	7	1	258	28.8	4.98	1.72	1	0		1.75012e+06		470834		734225	4.06914e+06	4447640	5.57841e+06	5.81776e+06	2988366	3.00003e+06	967795
FALSE	High	Master Protein	AT2G40290.1	no full name available	0	FALSE	12.171	3	1	5	1	344	38.7	5.16	11.45	1	0							1641297		2378290	2.22269e+06		1.07792e+06
FALSE	High	Master Protein	AT2G40300.1	ferritin 4	0	FALSE	33.045	25	3	6	3	259	29	6.62	24.47	3	0		12869234	19228141	1.98822e+07		15122796	53081307	6.58604e+07	106969954	101157535	7.17962e+07	54583069	19944452	32533630	20900175	37285883	31175210
FALSE	High	Master Protein	AT2G40490.1		0	FALSE	227.631	64	17	194	17	394	43.6	8.21	726.16	17	0	396750450	451687705	5.60632e+08	6.45147e+08	3.83723e+08	4.40856e+08	1599807455	1841683274	2584965470	2699342023	1789362096	1.83127e+09	920336558	1017539178	9.30897e+08	1020079653	1.00532e+09
FALSE	High	Master Protein	AT2G40510.1	no full name available	0	FALSE	5.958	7	1	8	1	133	14.8	11.09	21.93	1	0	11687138	12416928	28995600	32197922	37489104	36613872	153301104	167102656	188989248	199872272	143226976	143876112	39075792	46631952	39722828	31242650	43312284
FALSE	High	Master Protein	AT2G40600.1	no full name available	0	FALSE	89.948	44	7	69	7	257	27.5	8.28	210.66	7	0	2.26057e+08	2.47606e+08	2.483e+08	2.4972e+08	3.20366e+08	3.1406e+08	3.85139e+08	4.0265e+08	4.89567e+08	5.26151e+08	3.81827e+08	4.16458e+08	3.0349e+08	3.57111e+08	2.73431e+08	2.78007e+08	2.9193e+08
FALSE	High	Master Protein	AT2G40610.1	expansin A8	0	FALSE	8.039	13	2	5	2	253	27.2	6.96	12.66	2	0							31112664	26842377	35618054	45657751	15503236	10868318	4.79851e+07	59389266	6.35302e+07	62413798	6.04524e+07
FALSE	High	Master Protein	AT2G40660.1	no full name available	0	FALSE	10.72	4	1	1	1	389	42.1	7.4	2.35	1	0
FALSE	High	Master Protein	AT2G40840.1	disproportionating enzyme 2	0	FALSE	404.641	42	32	291	32	955	109.7	5.82	894.57	32	0	7.18493e+08	8.42392e+08	6.92788e+08	723517319	1268436588	1.29529e+09	1.17131e+09	1.29288e+09	1514205961	1551324058	1.11135e+09	1.15255e+09	7.68325e+08	939883079	8.45189e+08	7.97725e+08	934982490
FALSE	High	Master Protein	AT2G40880.1	cystatin A	0	FALSE	16.818	18	2	12	2	125	14.4	8.43	29.28	2	0			3.25405e+06		4391160	4106151	11363214	10526371	32373843	38672538	24201887	27981297		5.01656e+06		8287474	11917149
FALSE	High	Master Protein	AT2G41090.1	calmodulin like 10	0	FALSE	12.65	7	1	1	1	191	21.7	4.75	2.48	1	0
FALSE	High	Master Protein	AT2G41220.1	glutamate synthase 2	0	FALSE	209.477	11	16	154	6	1629	177.6	7.01	413.93	16	0	35245699	2.58927e+07	2.96039e+07	3.38841e+07	28809831	15884223	7.5115e+07	83581682	7.55852e+07	9.62844e+07	6.68672e+07	7.53513e+07	28460009	15244497	8811670	1.89086e+07	1.56529e+07
FALSE	High	Master Protein	AT2G41530.1	S-formylglutathione hydrolase, ARABIDOPSIS THALIANA S-FORMYLGLUTATHIONE HYDROLASE	0	FALSE	148.897	49	11	110	11	284	31.6	6.37	338.72	11	0	441008868	456786627	455807942	484400755	6.17888e+08	622764618	1140755828	1212355490	1.55932e+09	1.52725e+09	1145465725	1108357747	7.369e+08	7.9456e+08	7.1659e+08	6.68195e+08	738321628
FALSE	High	Master Protein	AT2G41680.1	NADPH-dependent thioredoxin reductase C	0	FALSE	105.9	28	10	86	10	529	57.9	6.77	301.04	10	0	142120930	1.3072e+08	139883509	1.61405e+08	1.63329e+08	1.81758e+08	3.35956e+08	388253939	5.15476e+08	610833900	4.07692e+08	445983663	2.90206e+08	329729906	2.62544e+08	2.34305e+08	298328303
FALSE	High	Master Protein	AT2G41740.2	villin 2	0	FALSE	123.896	18	14	55	12	976	107.8	5.29	169.13	14	2	323422080	314439828	2.92274e+08	2.83782e+08	3.67673e+08	340066452	2.1771e+08	2.81064e+08	2.80968e+08	319990580	2.0989e+08	1.65401e+08	3.22178e+08	375216420	3.05905e+08	289786293	3.39953e+08
FALSE	High	Master Protein	AT2G41790.1	no full name available	0	FALSE	135.172	18	15	88	15	970	110.9	6.04	209.37	15	0	219919246	227310416	187112564	204301867	3.4323e+08	361980629	4.70803e+08	491874169	5.50522e+08	5.95912e+08	4.71528e+08	4.74994e+08	2.08779e+08	261408841	273117218	299654839	3.12589e+08
FALSE	High	Master Protein	AT2G41840.1	no full name available	0	FALSE	115.492	33	8	55	3	285	30.9	10.29	139.15	8	5	246909645	247973122	269665328	271854072	250126932	229863498	5.28574e+08	5.61739e+08	5.65462e+08	5.94261e+08	4.20953e+08	4.14166e+08	140164096	163992955	114908263	9.31147e+07	162710571
FALSE	High	Master Protein	AT2G42010.2	phospholipase D beta 1	0	FALSE	7.021	1	1	6	1	1108	124	7.88	10.6	1	0	110539624	84825816	55424968	37914732			11823841	12921564	17414890	22363154	27789288	24379834	20870132	2.27055e+07	16288499	16657288	22121676
FALSE	High	Master Protein	AT2G42070.1	nudix hydrolase homolog 23, ARABIDOPSIS THALIANA NUDIX HYDROLASE HOMOLOG 23	0	FALSE	24.481	13	3	11	3	280	30.8	8.79	29.82	3	0	10337201	17439612	1.62645e+07	19793803	24704997	22590137	17478024	36001468	45668956	52630748	35030822	40108534	21579814	19646465	16720893	19552067	23752033
FALSE	High	Master Protein	AT2G42130.4	no full name available	0	FALSE	29.272	16	5	24	5	299	33	6.3	47.77	5	0	3.66306e+07	4.37735e+07	3.46504e+07	3.60988e+07	2.39842e+07	2.14089e+07	96171824	93916864	138726936	142981596	102716628	102532478	13725926	15453075	1.33923e+07	1.66539e+07	3.43385e+07
FALSE	High	Master Protein	AT2G42170.4	no full name available	0	FALSE	31.558	8	2	30	1	319	35.8	5.06	119.61	2	0	114704440	108251480	166994400	173174920	88514184	79804124							144441756	171962504	133430996	124986084	128499496
FALSE	High	Master Protein	AT2G42500.1	protein phosphatase 2A-3	0	FALSE	24.671	12	3	17	3	313	35.8	5.16	51.54	3	0	19873775	2.01003e+07	1.762e+07	19585418	26570620	21427141	34525394	35513297	46658676	43406035	31606794	10681043	1.76876e+07	28634487	18894133	7.06295e+06	8083377
FALSE	High	Master Protein	AT2G42530.1	cold regulated 15b	0	FALSE	107.904	38	7	113	7	141	15	7.24	342.63	7	0	326401760	4.00436e+08	5.93128e+08	391691717	466935150	5.29335e+08	1.11122e+09	1561134612	1.53195e+09	1.86033e+09	1.37466e+09	1711351500	731221615	918223021	621594451	6.58492e+08	640992895
FALSE	High	Master Protein	AT2G42540.2	cold-regulated 15a	0	FALSE	64.569	32	4	40	4	139	14.6	7.24	119.87	4	0	3.32579e+08	3.41492e+08	5.2963e+08	5.74173e+08	7.22219e+08	8.42564e+08	1.25748e+09	1.35713e+09	1.75705e+09	1.65996e+09	1.43082e+09	1.5589e+09	8.01739e+08	8.55339e+08	6.70775e+08	6.5824e+08	7.08929e+08
FALSE	High	Master Protein	AT2G42590.3	general regulatory factor 9	0	FALSE	116.312	43	12	157	9	276	30.9	5.03	439.92	12	1	3.14668e+08	297017984	2.54485e+08	257718382	334109412	318805910	829717164	910374993	1208138026	1268059888	904496817	954052982	487379659	511009154	555643840	460803525	730535910
FALSE	High	Master Protein	AT2G42600.2	phosphoenolpyruvate carboxylase 2	0	FALSE	761.511	68	53	664	37	963	109.7	5.8	2254.93	53	15	3.23574e+09	3.37576e+09	2.90649e+09	2.81855e+09	3.69863e+09	3.62846e+09	6.22389e+09	7.16679e+09	8.82187e+09	8.52442e+09	6.30009e+09	6.28611e+09	3.89146e+09	4.05954e+09	3.98928e+09	3.90322e+09	4.44106e+09
FALSE	High	Master Protein	AT2G42690.1	ACYLATED GALACTOLIPID- ASSOCIATED PHOSPHOLIPASE 1	0	FALSE	20.007	9	3	25	3	412	46	5.25	39.64	3	0	9.66897e+06	1.85322e+06	9950975	5.34396e+06	1.13166e+07	8.6654e+06	3.31333e+07	3.48023e+07	3.09228e+07	3.30223e+07	2.41537e+07	2.55351e+07	3.30261e+07	38153743	49572536	5.04067e+07	4.52435e+07
FALSE	High	Master Protein	AT2G42740.1	ribosomal protein large subunit 16A	0	FALSE	29.205	29	6	32	6	182	20.8	9.92	66.55	6	0	324327867	3.1139e+08	3.26197e+08	5.21926e+08	527711266	5.00272e+08	579432372	600938876	7.60339e+08	594580876	418282801	483260860	1.67126e+08	1.81132e+08	1.70809e+08	168256949	2.19022e+08
FALSE	High	Master Protein	AT2G42790.1	citrate synthase 3	0	FALSE	18.944	5	2	12	1	509	56.1	7.66	36.86	2	0	3.24991e+06	3.14914e+06	2.50694e+06	3763366	4.48101e+06	4885697	4307214	6.31369e+06	6.70989e+06	7258520	4.23286e+06	4.08203e+06	2.81652e+06	2.83799e+06	2.65153e+06	1.86593e+06	2.52496e+06
FALSE	High	Master Protein	AT2G42810.2	PROTEIN PHOSPHATASE 5, Arabidopsis thaliana protein phosphatase 5, Phytochrome-Associated Protein Phosphatase 5	0	FALSE	47.638	17	7	26	7	538	60.2	6.84	52.26	7	0	1.01188e+08	1.15896e+08	7.73881e+07	9.40784e+07	2.39713e+08	2.27245e+08	1.10778e+08	1.1863e+08	1.42736e+08	1.51193e+08	121533026	9.79489e+07	6.81802e+07	4.95523e+07	6.63141e+07	6.4839e+07	6.61046e+07
FALSE	High	Master Protein	AT2G42910.1	phosphoribosyl diphosphate synthase 4	0	FALSE	81.603	28	8	54	8	337	37.5	6.46	159.99	8	0	1.00704e+08	1.16332e+08	1.06629e+08	1.18815e+08	1.73224e+08	174494181	1.64287e+08	1.82162e+08	2.37061e+08	214340415	1.64334e+08	1.59252e+08	53446174	6.48599e+07	4.81429e+07	5.15237e+07	5.5454e+07
FALSE	High	Master Protein	AT2G43030.1	plastid ribosomal proteins of the 50S subunit	0	FALSE	64.516	27	6	36	6	271	29.3	10.43	109.6	6	0	46412939	45060114	5.15216e+07	63833804	14215974	18062027	114567339	136270689	155608232	160677457	144751638	143112323	2.51138e+07	1.52907e+07	1.78596e+07	6399534	1.27566e+07
FALSE	High	Master Protein	AT2G43090.1	isopropylmalate isomerase small subunit 1	0	FALSE	84.056	33	6	64	6	251	26.8	6.77	193.1	6	0	7.91187e+07	7.82312e+07	9.41822e+07	8.68523e+07	7.96363e+07	7.03837e+07	2.30567e+08	2.48272e+08	3.90259e+08	404192773	2.36621e+08	2.5603e+08	113620504	126899204	9.21544e+07	7.86688e+07	7.81987e+07
FALSE	High	Master Protein	AT2G43460.1	no full name available	0	FALSE	12.844	19	1	14	1	69	8.1	9.94	39.7	1	0			3753073	4228603			62866242	78520512	102459024	101032384	68492872	60582226	1.03868e+07	14037224	11090082	20798052	23671462
FALSE	High	Master Protein	AT2G43510.1	trypsin inhibitor protein 1	0	FALSE	28.726	26	2	59	2	89	9.9	6.43	170.71	2	0	1.43129e+09	1456887802	2021557226	2116669020	2471793810	2454542951	1395821977	1472740278	1357244956	1474581232	1276028650	1.3501e+09	2838740498	2943423868	3074172313	3092304387	3338199080
FALSE	High	Master Protein	AT2G43530.1	Scorpion toxin-like knottin superfamily protein	0	FALSE	7.694	25	2	13	2	85	9.6	8.1	24.54	2	0	72156800	87836712	65459112	79284376	31658132	57883428	847864760	891008320	1334858040	1333899064	944340680	904929680	943465792	856243584	884515584	971278656	1106807168
FALSE	High	Master Protein	AT2G43535.1	no full name available	0	FALSE	19.381	31	3	44	3	97	10.7	5.38	93.5	3	0	232157050	237008428	242749318	267864850	272123328	292142560	362086498	390691854	419636982	452216510	383314966	373295730	732763780	772810728	640471772	741300728	854742844
FALSE	High	Master Protein	AT2G43550.1	Scorpion toxin-like knottin superfamily protein	0	FALSE	19.501	34	3	14	3	103	11.9	8.9	31.25	3	0	4.26119e+07	3.42165e+07	37023712	39653996	26605358	24943686	183115528	161384443	381351556	353888752	209889756	227921757	1.37886e+08	1.43702e+08	9.84684e+07	1.03643e+08	1.14571e+08
FALSE	High	Master Protein	AT2G43560.1	no full name available	0	FALSE	54.491	42	7	63	7	223	23.5	8.25	121.27	7	0	297697417	3.07517e+08	310129776	3.54205e+08	2.21212e+08	2.00819e+08	634198127	647489665	906626857	969285998	7.07642e+08	681844673	264050818	265194937	276358050	2.82447e+08	3.03329e+08
FALSE	High	Master Protein	AT2G43570.1	"chitinase, putative"	0	FALSE	318.742	65	13	494	13	277	29.8	6.05	1919.66	13	0	1.00704e+10	1.15734e+10	12005289700	1.39499e+10	1.33976e+10	1.52572e+10	15089095509	1.82817e+10	1.54254e+10	1.59593e+10	1.20798e+10	1.33588e+10	55699468997	6.04972e+10	5.0826e+10	52121524822	5.49455e+10
FALSE	High	Master Protein	AT2G43580.1	no full name available	0	FALSE	46.064	14	3	38	3	265	28.8	7.94	163.15	3	0	18182002	23141414	265625453	287549543	317778198	338188932	7.7092e+08	821522801	9.86544e+08	1000148025	578024027	576861252	1913529618	1.89379e+09	1533184546	1.68469e+09	2014792592
FALSE	High	Master Protein	AT2G43590.1	no full name available	0	FALSE	192.488	59	8	165	8	264	28.3	8.05	547.21	8	0	8.59326e+08	8.66021e+08	1.22232e+09	1.15439e+09	685293658	5.80818e+08	1.10374e+09	1.13958e+09	1.59666e+09	1.64574e+09	8.86996e+08	8.40944e+08	1.77728e+09	1.87293e+09	1.83758e+09	1.82411e+09	1.95016e+09
FALSE	High	Master Protein	AT2G43620.1	no full name available	0	FALSE	153.147	43	10	152	10	283	30.4	8.54	506.71	10	0	682740916	6.98733e+08	4.86429e+08	5.12859e+08	522769226	4.84792e+08	737697700	818756042	1110659331	1.12499e+09	613894652	597502783	2481951492	2630764260	2583841040	2639996960	2752562068
FALSE	High	Master Protein	AT2G43710.1	suppressor of SA insensitive 2, FATTY ACID BIOSYNTHESIS 2, lesion dwarf mimic 1	0	FALSE	58.441	20	7	48	6	401	45.7	6.48	125.91	7	1	5.79826e+07	5.38382e+07	67976351	7.13079e+07	63021277	6.68864e+07	1.73115e+08	214833613	2.38153e+08	216785553	2.03384e+08	2.00751e+08	119362080	1.28387e+08	112181556	1.17377e+08	1.36838e+08
FALSE	High	Master Protein	AT2G43750.1	O-acetylserine (thiol) lyase B, ARABIDOPSIS THALIANA CYSTEIN SYNTHASE-B, CHLOROPLAST O-ACETYLSERINE SULFHYDRYLASE 1, ARABIDOPSIS CYSTEINE SYNTHASE 1	0	FALSE	334.261	61	17	223	15	392	41.6	8.02	855.68	17	3	1.5435e+09	1.56836e+09	1.91804e+09	1904998535	2.97044e+09	2963158418	4342604565	4660030879	7180420198	6.83315e+09	5.55066e+09	5.75527e+09	2241054053	2435678567	2.1345e+09	2201377187	2.64342e+09
FALSE	High	Master Protein	AT2G43790.1	MAP kinase 6	0	FALSE	36.821	12	4	25	3	395	45	5.48	54.09	4	1	48156282	55797912	37094852	53216762	81393541	84741062	8.58592e+07	1.19997e+08	1.12113e+08	110865725	9.90931e+07	8.64935e+07	2.4401e+07	2.66744e+07	4.4503e+07	3.57288e+07	4.03125e+07
FALSE	High	Master Protein	AT2G43820.1	UDP-glucosyltransferase 74F2, Arabidopsis thaliana salicylic acid glucosyltransferase 1, salicylic acid glucosyltransferase 1, UDP-glucose:salicylic acid glucosyltransferase 1	0	FALSE	11.068	8	2	2	2	449	50.7	5.35	6.43	2	0	15087192	7543258	4.33586e+06	4.31799e+06			47703786	38570882	45053812	49233168	47435896	40544492
FALSE	High	Master Protein	AT2G43910.1	HARMLESS TO OZONE LAYER 1	0	FALSE	181.886	51	8	141	8	227	25.3	4.82	498.8	8	0	1.36719e+08	1.38507e+08	204863397	2.14174e+08	1.95262e+08	177491276	6.41205e+08	6.65548e+08	1054397753	1023979115	7.17045e+08	7.47002e+08	2.8374e+08	276696187	324718343	284683135	3.27947e+08
FALSE	High	Master Protein	AT2G43940.1	HARMLESS TO OZONE LAYER 3	0	FALSE	14.677	10	1	1	1	226	25	5.92	3.78	1	0
FALSE	High	Master Protein	AT2G43945.1	no full name available	0	FALSE	76.32	28	6	51	4	289	32.1	6.71	129.85	6	2	9.04914e+06	3.02533e+06	1.38526e+07	1.08837e+07	3.83079e+06	4279009	1.24819e+08	1.43796e+08	2.33859e+08	252789043	1.5262e+08	1.58983e+08	6.04729e+07	7.77535e+07	5.58737e+07	5.06687e+07	6.41539e+07
FALSE	High	Master Protein	AT2G44040.1	no full name available	0	FALSE	32.861	15	5	26	5	347	37.5	6.46	52.47	5	0	1.55881e+07	1.70685e+07	2.19672e+07	3.14781e+07	1.84224e+07	1.6872e+07	1.48678e+08	1.59148e+08	1.96299e+08	208848465	1.06929e+08	142554257	2.62008e+07	2.77881e+07	8.75014e+06	3.46535e+07	5.29194e+07
FALSE	High	Master Protein	AT2G44050.1	COI1 SUPPRESSOR1, coronatine insensitive1 suppressor	0	FALSE	65.542	21	5	60	5	227	24	8.35	151.98	5	0	192540868	194464692	203975492	221624588	1.52398e+08	175402244	4.23053e+08	432342136	6.60879e+08	637110724	4.3885e+08	402255300	352119298	365204466	3.42384e+08	3.17134e+08	3.18398e+08
FALSE	High	Master Protein	AT2G44060.1	late embryogenesis abundant 26	0	FALSE	100.879	39	10	75	10	325	36	4.84	207.33	10	0	193710401	197513607	2.75769e+08	1.71301e+08	1.9498e+08	2.35617e+08	2.30004e+08	268369553	3.04832e+08	305332174	248059998	2.26252e+08	1.59476e+08	1.17905e+08	118483565	1.4604e+08	180679065
FALSE	High	Master Protein	AT2G44100.1	guanosine nucleotide diphosphate dissociation inhibitor 1	0	FALSE	27.276	16	4	17	4	445	49.8	5.74	28.57	4	0	18825494	19591594	18425271	23169553	6.03563e+06		52624811	69272081	81772482	76101642	52053079	44683882	3.51086e+07	37940307	37938727	46768909	49140120
FALSE	High	Master Protein	AT2G44120.2	no full name available	0	FALSE	82.882	57	14	80	3	247	28.5	9.88	168.42	14	11	6.39502e+08	591395307	5.65007e+08	6.51374e+08	7.63161e+08	774103699	857617588	910062008	973157868	1.01752e+09	7.86228e+08	7.60784e+08	3.04428e+08	3.16514e+08	3.56245e+08	346668581	3.72264e+08
FALSE	High	Master Protein	AT2G44160.1	methylenetetrahydrofolate reductase 2	0	FALSE	238.42	43	23	175	14	594	66.8	5.5	484.72	23	0	331995536	322142407	1.85567e+08	2.06054e+08	2.50259e+08	2.43778e+08	3.47615e+08	4.09236e+08	6.17831e+08	5.92669e+08	3.9936e+08	420892119	1.63521e+08	1.87824e+08	1.36783e+08	154157752	2.05336e+08
FALSE	High	Master Protein	AT2G44210.2	no full name available	0	FALSE	57.823	11	5	52	5	445	50	7.99	200.94	5	0	126275812	151710658	132628368	146623888	79659014	78658874	171974715	179781771	160273602	164950640	132942638	1.31512e+08	366941722	344074808	3.22931e+08	285306272	333229404
FALSE	High	Master Protein	AT2G44240.1	no full name available	0	FALSE	48.391	17	5	13	5	402	44.7	7.47	27.01	5	0	1.99051e+07	1.80708e+07	1.95107e+07	1.92241e+07	2.26596e+07	2.21116e+07	1.08017e+06	742447	950118				52685785	23680980	40413638	36563814	37453069
FALSE	High	Master Protein	AT2G44290.1	glycosylphosphatidylinositol-anchored lipid protein transfer 13	0	FALSE	113.806	33	6	82	6	205	21.6	6.51	248.77	6	0	1.06143e+08	1.32223e+08	1.30254e+08	1.6561e+08	9.50901e+07	1.25741e+08	4.84849e+08	5.49353e+08	5.26051e+08	5.48583e+08	4.00366e+08	5.00733e+08	1.22048e+09	1.68084e+09	1.25691e+09	1.08112e+09	1.18867e+09
FALSE	High	Master Protein	AT2G44310.1	no full name available	0	FALSE	71.546	67	5	35	5	142	15.8	4.51	109.27	5	0	111348366	1.1829e+08	121473604	119711584	129049778	119515550	231152788	230447792	282555344	314158932	230451744	245572902	85274484	73104892	8.62949e+07	87271104	83959782
FALSE	High	Master Protein	AT2G44350.2	CITRATE SYNTHASE 4	0	FALSE	119.426	30	10	74	10	474	52.7	6.89	241.58	10	0	1.72794e+08	140796946	138149792	141583748	2.45468e+08	2.55991e+08	222872730	274238347	381404320	436798618	325898022	319767566	138406801	151677590	1.53492e+08	169569671	196335380
FALSE	High	Master Protein	AT2G44490.1	PENETRATION 2, BETA GLUCOSIDASE 26	0	FALSE	25.727	11	5	19	4	560	63.9	5.96	50.82	5	0	5557490	1.54455e+07	1.21452e+07	1.19116e+07	2.5331e+06	3564480	44919023	48847932	81746533	78272251	4.28288e+07	48214805	1.72395e+07	13554038	2.08538e+07	2.04834e+07	2.01445e+07
FALSE	High	Master Protein	AT2G44610.1		0	FALSE	15.868	13	3	21	2	208	23.1	7.9	42.11	3	0	14774038	1.92932e+07	1.49438e+07	2.0393e+07	13678927	1.53422e+07	19233303	3.19188e+07	17471170	31301610	1.87213e+07	24264808	15183390	17628004	1.19152e+07	1.15178e+07	13008556
FALSE	High	Master Protein	AT2G44650.1	CHLOROPLAST CHAPERONIN 10, chloroplast chaperonin 10	0	FALSE	108.784	40	5	102	5	139	15	8.48	418.52	5	0	524936580	559005401	5.57489e+08	688914285	558732938	693855318	897150519	1143468961	1336967064	1454386772	1011941039	1107402066	712574103	814094517	633242092	631339039	5.98995e+08
FALSE	High	Master Protein	AT2G44790.1	uclacyanin 2	0	FALSE	74.024	30	4	66	4	202	20.3	6.28	170	4	0	877832484	9.29138e+08	8.18653e+08	8.28557e+08	5.89743e+08	603103104	8.84426e+08	9.88345e+08	1.13853e+09	1.28572e+09	1131630988	1228219152	1.38696e+09	1.5072e+09	1.1865e+09	1.24241e+09	1415389160
FALSE	High	Master Protein	AT2G44920.2	no full name available	0	FALSE	118.05	38	6	114	6	224	23.8	7.64	440.08	6	0	1.3304e+08	1.31709e+08	2.59801e+08	2.48194e+08	1.44778e+08	144038155	527091030	562239113	782685371	832224042	577404326	652453106	3.87411e+08	415026630	395688927	408580290	420743735
FALSE	High	Master Protein	AT2G45180.1	Disease Related Nonspeci&#64257;c Lipid Transfer Protein 1	0	FALSE	112.966	62	5	71	5	134	13.9	9	259.29	5	0	8.75423e+07	1.71216e+07	9.05103e+07	1.10417e+07	2.30686e+07	9.66874e+06	1.16346e+08	3.86217e+07	164714309	106986640	157064365	7.19943e+07	2.54848e+08	1.76912e+08	2.55308e+08	1.03979e+08	3.28546e+08
FALSE	High	Master Protein	AT2G45220.1	pectin methylesterase 17	0	FALSE	45.633	12	5	24	5	511	55.9	9.04	69.11	5	0		19701750	2.80239e+07	2.07811e+07	79042480	4.50831e+07	7.81649e+07	53280707	5.17107e+07	8.36316e+07	51380219	4.33257e+07	55771461	59762138	1.03289e+08	1.18804e+08	116788113
FALSE	High	Master Protein	AT2G45240.1	methionine aminopeptidase 1A	0	FALSE	9.049	6	2	12	2	398	44	7.11	2.74	2	0	325948	7.25135e+06	8.09999e+06	6.64696e+06	10541772	2.16018e+07	28778176	91376616	32109006	81414303	28762184	78936168	3.25389e+07	60127336	28985198	65218585	27931278
FALSE	High	Master Protein	AT2G45260.1	constitutively stressed 1, CHIQUITA1	0.002	FALSE	3.761	3	1	14	1	425	48.1	6.39	35.73	1	0	10791342	12465256	10937083	9665678	5.47247e+06	4887814	13490840	16058514	11935408	13867646	8045110	7396957	20800460	21980392	18964496	16857034	22057790
FALSE	High	Master Protein	AT2G45300.4	no full name available	0	FALSE	121.29	25	12	63	5	520	55.7	6.7	181.31	12	5	2.49069e+08	2.56015e+08	1.90019e+08	2.064e+08	3.32216e+08	3.58048e+08	3.10454e+08	3.36871e+08	421680276	3.46787e+08	2.42046e+08	244913218	2.23537e+08	2.61634e+08	1.82512e+08	1.78154e+08	1.95522e+08
FALSE	High	Master Protein	AT2G45340.1	no full name available	0	FALSE	10.86	2	1	6	1	691	75.3	6.42	17.37	1	0	319667552	306433152	381787808	383371776	352043744	326393920	366671328	365286272	438170432	461321440	360113504	377962336	835534464	805785024	702709440	706501760	767258880
FALSE	High	Master Protein	AT2G45470.1	ARABINOGALACTAN PROTEIN 8, FASCICLIN-like arabinogalactan protein 8	0	FALSE	212.263	35	10	198	10	420	43	5.68	862.34	10	0	1051982600	1057670704	1919992974	1.85474e+09	1.27658e+09	1.22455e+09	4.84799e+09	5.08643e+09	4.60171e+09	4.73682e+09	2.59782e+09	4.84776e+09	5743688084	5.4768e+09	5732597058	5.96691e+09	6152432046
FALSE	High	Master Protein	AT2G45540.2	Beach-Domain Homolog C2	0	FALSE	4.714	0	1	1	1	3001	327.9	5.91	2.19	1	0		8.13289e+06	6.52511e+06	7.16213e+06	15040703
FALSE	High	Master Protein	AT2G45600.1	no full name available	0	FALSE	5.69	4	1	1	1	329	36.4	6.46	1.9	1	0						12973025	16093122	12558615	34950996	39404188	18597460	27509006			8809830	7.87141e+06	13545976
FALSE	High	Master Protein	AT2G45790.1	phosphomannomutase, PHOSPHOMANNOMUTASE	0	FALSE	176.554	59	13	146	13	246	27.7	5.54	408.17	13	0	4.23455e+08	4.34635e+08	3.6878e+08	3.66401e+08	564293864	5.77958e+08	8.0999e+08	7.98755e+08	1.14414e+09	1.20109e+09	7.71968e+08	7.95013e+08	4.35436e+08	4.72082e+08	3.92764e+08	3.74157e+08	4.99539e+08
FALSE	High	Master Protein	AT2G45990.2	no full name available	0	FALSE	65.238	45	9	38	9	268	30.1	5.17	95.03	9	0	641012140	694043720	4.83784e+08	535268218	763567810	748638146	782278147	818356610	978528821	1030566665	891234547	859875684	371043725	380332646	3.58293e+08	3.69488e+08	3.96586e+08
FALSE	High	Master Protein	AT2G46060.1	no full name available	0.003	FALSE	3.206	1	1	1	1	807	89.7	7.46	0	1	0		943784	215385	666123		931429	591599		807409		572549	1.14703e+06	1.48608e+06	2.23091e+06	1.30306e+06	1.28273e+06	1.17215e+06
FALSE	High	Master Protein	AT2G46520.1		0	FALSE	34.501	7	7	23	7	972	108.6	5.59	39.25	7	0	2.35284e+07	23593509	24656370	23955626	3.33415e+07	31145688	8.08833e+07	7.15507e+07	77801777	8.7034e+07	68256798	7.24076e+07	2.51331e+07	23410535	4.30327e+07	3.63103e+07	5.06486e+07
FALSE	High	Master Protein	AT2G46580.1	no full name available	0	FALSE	11.868	7	1	5	1	198	22.6	7.31	15.05	1	0	5.96794e+06	4302715	6521345	6.20318e+06			8576871	7.13423e+06	11401973	5.29642e+06	6206307	2.62202e+06	15779000	15843418		3372531
FALSE	High	Master Protein	AT2G46760.1	"L -gulono-1,4-lactone ( L -GulL) oxidase 6"	0	FALSE	29.122	11	5	18	5	603	66.2	8.18	12.47	5	0	8937178	12492502	1.16872e+07	10783351	2.35117e+06		39748451	48997660	103139826	88217416	45188625	52555042	10324622	24756106	18445410	22671613	26703598
FALSE	High	Master Protein	AT2G46930.1	pectin acetylesterase 3	0	FALSE	349.404	62	16	290	16	416	45.9	7.27	1166.36	16	0	3539334448	3647675513	3658914067	3707024208	4158469286	4111203136	2.13471e+09	2337694788	2.61029e+09	2636977821	1.66119e+09	1.66112e+09	7728886969	7.85435e+09	6782927475	6604377845	7207846912
FALSE	High	Master Protein	AT2G47010.2	no full name available	0	FALSE	88.734	17	6	54	6	493	55	6.52	153.01	6	0	6.07977e+07	49670785	1.25529e+08	9.58817e+07	8.81681e+07	9.1792e+07	5.20121e+07	4.43629e+07	8.5755e+07	9.65256e+07	7.83124e+07	1.03334e+07	1.85614e+08	173447951	258862463	2.238e+08	263682048
FALSE	High	Master Protein	AT2G47130.1	short-chain dehydrogenase/reductase 3	0	FALSE	42.935	30	5	9	5	257	26.9	7.02	27.3	5	0	12975528	9383468	2.87363e+07	28755729	3.61128e+06	3.16399e+06	7.52462e+07	8.21935e+07	137436503	120321214	61499262	56958392	3.104e+07	55590696	5.11414e+07	4.67998e+07	4.75016e+07
FALSE	High	Master Protein	AT2G47250.1	no full name available	0	FALSE	8.164	2	1	1	1	729	82.6	7.31	2.34	1	0									9316166	15021164	6.65627e+06	8.08707e+06					6384722
FALSE	High	Master Protein	AT2G47320.1	Cyclophylin 21-3	0	FALSE	7.147	7	1	2	1	230	26	7.49	4.99	1	0	60679216	85325064	52522220	67380384	116324344	110950552	269327924	234100496	252246024	253025404	187985688	196193298	190962304	200959424	145650626	164899936	137008932
FALSE	High	Master Protein	AT2G47390.1	chloroplast glutamyl peptidase	0	FALSE	341.319	35	26	263	26	961	106.2	6.42	716.94	26	0	581626033	5.57866e+08	4.68705e+08	5.30644e+08	7.64707e+08	7.78016e+08	1.22189e+09	1.32595e+09	1617940299	1628944759	1189005727	1.16165e+09	6.8542e+08	6.81888e+08	6.28851e+08	6.18702e+08	6.78421e+08
FALSE	High	Master Protein	AT2G47400.1	CP12 DOMAIN-CONTAINING PROTEIN 1, CP12 domain-containing protein 1	0	FALSE	136.235	56	6	133	6	124	13.5	4.93	579.49	6	0	7.30469e+08	7.6404e+08	6.88021e+08	754776643	732610185	7.80337e+08	2.19163e+09	2590040009	3874161020	3898972069	2.59712e+09	2.46767e+09	1.30776e+09	1460450908	1388286210	1.39737e+09	1353062339
FALSE	High	Master Protein	AT2G47450.1	CHAOS, CHLOROPLAST SIGNAL RECOGNITION PARTICLE 43	0	FALSE	7.466	3	1	1	1	373	41.3	4.61	2	1	0	47131000	41656284	35721120	33173114			50500244	49256608	68980832	37725272	43741040	37099308	36140208	31984476		31233676
FALSE	High	Master Protein	AT2G47470.1	PROTEIN DISULFIDE ISOMERASE 11, PDI-LIKE 2-1, ARABIDOPSIS THALIANA PROTEIN DISULFIDE ISOMERASE 11, UNFERTILIZED EMBRYO SAC 5, MATERNAL EFFECT EMBRYO ARREST 30	0	FALSE	54.073	24	7	40	7	361	39.5	6.06	93.55	7	0	7278410673	7.22401e+09	9362706457	9.09652e+09	2.52348e+09	2.15221e+09	12836123110	11070484962	2590470450	2610024122	1798030315	2004553262	2.07396e+09	2168037216	2524071952	2.50726e+09	1857439596
FALSE	High	Master Protein	AT2G47510.2	fumarase 1	0	FALSE	71.598	22	8	41	4	492	53	7.88	136.87	8	4	147546202	108070558	96836008	88690264	110715674	108913728	245743564	256668744	324817134	302032038	227488622	222581600	1.36559e+08	171445109	133423992	1.26636e+08	1.52278e+08
FALSE	High	Master Protein	AT2G47610.1	no full name available	0	FALSE	132.928	43	11	98	2	257	29.1	10.13	234.8	11	9	6.5595e+07	9.30017e+07	1.36251e+08	1.40675e+08	1.49646e+08	1.85501e+08	6.32953e+08	6.95941e+08	9.00949e+08	9.19566e+08	5.9452e+08	5.6274e+08	1.04835e+08	8.98994e+07	1.38818e+08	1.37029e+08	1.52363e+08
FALSE	High	Master Protein	AT2G47730.1	glutathione S-transferase phi 8, Arabidopsis thaliana glutathione S-transferase phi 8, GLUTATHIONE S-TRANSFERASE (CLASS PHI) 5	0	FALSE	243.748	51	11	240	10	263	29.2	8.5	792.9	11	0	1.05518e+09	1.38763e+09	1.1993e+09	1.54252e+09	1.76025e+09	2083331623	3.64108e+09	4.01441e+09	5.38381e+09	5.7749e+09	4.03265e+09	3.82436e+09	1307710052	1429180735	1603066079	2.27902e+09	2.50938e+09
FALSE	High	Master Protein	AT2G47910.1	chlororespiratory reduction 6	0	FALSE	23.543	11	2	9	2	246	28	5.53	22.99	2	0	10351604	20641173			15835140	30442870	28384266	29074000	30364103	29192709	26057506	22166936	7.88344e+06			36852647	6759970
FALSE	High	Master Protein	AT2G47940.1	DEGP protease 2, EMBRYO DEFECTIVE 3117, degradation of periplasmic proteins 2	0	FALSE	103.873	23	10	49	10	607	66.8	6.05	129.22	10	0	92460014	1.12391e+08	88876878	8.80431e+07	1.03792e+08	8.64655e+07	2.03289e+08	2.18646e+08	377923400	344231574	213763402	2.49541e+08	5.48638e+07	7.44437e+07	4.63573e+07	32231143	8.24688e+07
FALSE	High	Master Protein	AT2G47970.1	no full name available	0	FALSE	9.589	4	1	9	1	413	46.1	5.15	31.16	1	0		5873858	15554128	12604680	12095740	12119074	23635330	16273570	27801354	23938298	12846116	17262696	8.07283e+06		12015805	14571654	18707776
FALSE	High	Master Protein	AT3G01120.1	CYSTATHIONINE GAMMA-SYNTHASE 1, CYSTATHIONINE GAMMA-SYNTHASE, A. thaliana cystathionine gamma-synthetase 1, METHIONINE OVERACCUMULATION 1	0	FALSE	107.184	23	9	71	9	563	59.9	6.87	158.56	9	0	1.21028e+08	1.21424e+08	1.21565e+08	124553153	1.37727e+08	1.41598e+08	303581852	306540054	4.122e+08	355920026	255493958	247740102	121988393	144256374	142199202	1.23043e+08	145235776
FALSE	High	Master Protein	AT3G01290.1	hypersensitive induced reaction 2	0	FALSE	5.653	3	1	1	1	285	31.3	5.85	1.73	1	0	3155994	4403569	2.75179e+06	2.9038e+06	3.56642e+06	2861379	7.06266e+06	6.52822e+06	6.18011e+06	9368456	6.95827e+06	8.2733e+06	2335650	3.35934e+06	1.44645e+06	2.24837e+06	2.35528e+06
FALSE	High	Master Protein	AT3G01310.1	VIP homolog2, Arabidopsis homolog of yeast Vip1 1, VIP1 homolog 1	0	FALSE	12.985	3	3	8	3	1056	119.5	5.91	6.5	3	0	1.14305e+08	119895206	9.00042e+07	92817940	78044040	90914863	57186253	65362800	75284021	51768417	3.65549e+07	37701754	46401806	68849678	42683266	38965185	47939818
FALSE	High	Master Protein	AT3G01340.2	no full name available	0	FALSE	16.661	10	3	6	3	302	32.6	6.05	13.43	3	0	36725865	27360990	15873169	28983760	19127254	37789590	32779059	60751535	139620526	88666104	62083098	54105399	12633673			13312323	2.71749e+06
FALSE	High	Master Protein	AT3G01390.4	vacuolar membrane ATPase 10	0	FALSE	49.888	46	4	41	4	110	12.4	6	116.81	4	0	1.27807e+07	1.44568e+07	1.22444e+07	11658423	5.98694e+06	7.85515e+06	3.4068e+07	4.43652e+07	7.78574e+07	76787543	5.92631e+07	5.99195e+07	13019428	1.02811e+07	1.31333e+07	1.18837e+07	1.34829e+07
FALSE	High	Master Protein	AT3G01480.1	cyclophilin 38, ARABIDOPSIS CYCLOPHILIN 38	0	FALSE	234.015	42	12	165	12	437	48	5.16	637.07	12	0	2.37141e+09	2901058028	1.50168e+09	2647241556	1824748028	2.17925e+09	2.00455e+09	2766144008	2290785641	2533977593	1609561236	1.69733e+09	5.91671e+08	6.56618e+08	592214642	7.81613e+08	1264188073
FALSE	High	Master Protein	AT3G01500.1	carbonic anhydrase 1, BETA CARBONIC ANHYDRASE 1, SALICYLIC ACID-BINDING PROTEIN 3, ARABIDOPSIS THALIANA SALICYLIC ACID-BINDING PROTEIN 3	0	FALSE	468.645	82	22	780	12	270	29.5	5.73	2746.66	22	0	1.76266e+10	17372634016	1.45189e+10	1.4762e+10	1.35867e+10	14067737057	26389249450	2.85832e+10	3.70926e+10	3.81403e+10	3.00007e+10	2.98869e+10	1.42082e+10	14757575914	1.16994e+10	1.14028e+10	1.32973e+10
FALSE	High	Master Protein	AT3G01510.1	like SEX4 1	0	FALSE	24.294	11	4	15	4	591	65.7	9.03	23.24	4	0	5957257	3.6424e+06	5.66277e+06	2910050	1.42086e+07	9527316	52575227	50418934	35955629	46007450	40100290	45722272	4.44857e+07	43664226	5.36394e+07	5.21189e+07	55839408
FALSE	High	Master Protein	AT3G01520.1	no full name available	0	FALSE	31.729	23	4	35	4	175	19.6	5.9	88.92	4	0	298277051	295633039	233532214	264862691	270822690	2.68785e+08	280803197	302616717	280752331	300924147	283273707	313675465	8.07166e+07	9.05575e+07	1.67463e+08	195351068	2.27661e+08
FALSE	High	Master Protein	AT3G01590.2	no full name available	0	FALSE	32.703	21	4	11	4	306	34.7	6.29	27.78	4	0	50940384	2.75499e+06	40339452	33536238		3.39805e+06	14251454	13735262	1.97205e+07	2.05734e+07	10696979	1.43832e+07	8784656	15980459		12852635	1.177e+07
FALSE	High	Master Protein	AT3G01640.2	glucuronokinase G, ARABIDOPSIS THALIANA GLUCURONOKINASE	0	FALSE	16.851	7	2	12	2	378	42.1	6.99	42.91	2	0	12641668	24771084	7.31969e+06	7.03914e+06	21275298	18568252	41072770	37533367	47838310	49814200	37238827	30317046	5.71675e+06	8291506	6583251	12607845
FALSE	High	Master Protein	AT3G01850.1	no full name available	0	FALSE	23.535	8	1	3	1	225	24	5.35	11.04	1	0							11956166	51433564	32405960	27663072	14411753	47262642	7.92622e+06	9693613	12056039	10458138	8904304
FALSE	High	Master Protein	AT3G01910.1	sulfite oxidase	0	FALSE	138.797	51	15	87	15	393	43.3	8.68	201.3	15	0	1.94641e+08	213843619	1.42993e+08	1.88278e+08	1.4881e+08	165941842	406023280	577986756	685087066	755139664	500454080	550376310	167158260	235391456	195380194	221100803	204209366
FALSE	High	Master Protein	AT3G02080.1	no full name available	0	FALSE	35.522	24	4	34	1	143	15.8	10.08	87.48	4	0	107755112	104108840	92917824	102285096	79903784	89859256	88645992	102342904	79399960	82998560	63552712	65389592	23739946	21865690	23081606	29390652	19708862
FALSE	High	Master Protein	AT3G02090.2		0	FALSE	5.263	4	1	1	1	535	59.6	6.95	2.42	1	0
FALSE	High	Master Protein	AT3G02130.1	TOADSTOOL 2, clv3 peptide insensitive 1, receptor-like protein kinase 2	0	FALSE	17.187	3	2	4	2	1151	125.2	6.9	7.53	2	0			4156489	5.34704e+06			5101642	7853203	5.57259e+06	6.59554e+06	5859842	6840387	12888477	10887249	9116470	7.98382e+06	11411057
FALSE	High	Master Protein	AT3G02230.1	ARABIDOPSIS THALIANA REVERSIBLY GLYCOSYLATED POLYPEPTIDE 1, reversibly glycosylated polypeptide 1	0	FALSE	154.722	69	18	135	6	357	40.6	5.92	395.45	18	0	254896984	270613694	293951200	273828224	327968036	343334144	2.54149e+08	273127037	335639398	3.02847e+08	2.70284e+08	271856850	184656488	168430382	1.57376e+08	157534948	198544128
FALSE	High	Master Protein	AT3G02360.1	6-phosphogluconate dehydrogenase 2	0	FALSE	218.827	44	18	141	14	486	53.5	7.42	404.82	18	0	365498735	3.35843e+08	344660070	3.7524e+08	548869980	538522690	5.44442e+08	570504918	7.38438e+08	7.65938e+08	5.02273e+08	5.65209e+08	314893943	352955734	331736451	388437918	457026557
FALSE	High	Master Protein	AT3G02520.2	general regulatory factor 7	0	FALSE	225.487	72	17	241	5	265	29.8	4.82	702.25	17	0	78802912	9.08074e+07	51850840	5.59704e+07	6.06718e+07	6.99451e+07	1.18877e+08	1.22564e+08	1.62953e+08	1.70632e+08	9.40044e+07	9.90019e+07	3.07977e+07	2.69342e+07	2.62879e+07	2.84745e+07	36860353
FALSE	High	Master Protein	AT3G02530.1	Chaperonin containing T-complex polypeptide-1 subunit 6-2	0	FALSE	41.258	20	8	47	8	535	58.9	6.21	104.96	8	0	9.53912e+07	8.57281e+07	1.22974e+08	114742244	114369325	1.14207e+08	1.99977e+08	218631155	238343369	2.32895e+08	2.05362e+08	211280987	109760089	112664736	105143220	8.31608e+07	108718531
FALSE	High	Master Protein	AT3G02540.1	RADIATION SENSITIVE23C, PUTATIVE DNA REPAIR PROTEIN RAD23-3	0	FALSE	32.906	8	3	14	2	419	44.2	4.83	37.03	3	0	22010516	22284588	22126298	13233801	14715495	10363649	42319515	44087741	44671494	51311894	33200043	32505866	23863930	27067222	14666590	6.30438e+06
FALSE	High	Master Protein	AT3G02560.3	no full name available	0	FALSE	27.288	33	5	25	3	191	22.2	9.77	64.1	5	2	96391513	57449522	1.22113e+08	96172160	9.83765e+07	102583178	163157282	185881342	209593848	229951411	168832888	188287874	27817330	2.54807e+07	9.16341e+07	93746661	79681663
FALSE	High	Master Protein	AT3G02630.1	ACYL?ACYL CARRIER PROTEIN (ACP) DESATURASE 5	0	FALSE	30.87	16	5	18	4	396	45.3	6.23	35.02	5	0	9155030	6.26834e+06	7722357		8818767	16648012	8.78054e+06	13467797	20905215	4.41186e+07	1.38606e+06	3.26578e+06	3.96498e+06	14334131	1.92741e+07	8518146	1.11519e+07
FALSE	High	Master Protein	AT3G02660.2	EMBRYONIC FACTOR 31, EMBRYO DEFECTIVE 2768	0	FALSE	18.901	7	3	10	3	511	56.6	6.38	19.62	3	0	5.25196e+07	48429568	36753072	29935712	48083280	52095808	73485941	51945737	7.46427e+07	72147827	5.15146e+07	65887478	31088900	40674596	3.86528e+07	34177971	47074112
FALSE	High	Master Protein	AT3G02720.1		0	FALSE	79.389	27	6	16	6	388	41.6	5.41	59.07	6	0	6.63737e+07	41818938	4.7774e+07	47358494	25390492	28712746	122476516	133588622	86193598	187128591	104322543	94202002	46843522	46527480	5.71047e+07	62681368	38318017
FALSE	High	Master Protein	AT3G02730.1	thioredoxin F-type 1	0	FALSE	102.489	29	5	119	4	178	19.3	8.92	350.53	5	1	5.40718e+08	5.3169e+08	6.38508e+08	6.41179e+08	841234069	8.98967e+08	1.31811e+09	1.49531e+09	2.01417e+09	2218590949	1498098444	1.63518e+09	7.27607e+08	8.25842e+08	1.01976e+09	1074820266	1052644725
FALSE	High	Master Protein	AT3G02740.1	no full name available	0	FALSE	71.815	23	8	39	8	488	52.8	6.11	106.74	8	0	6.93308e+07	6.86418e+07	63765406	62364974	46505389	39790733	64849366	67879320	102350280	116466138	88189615	47346888	182939929	209749514	1.6558e+08	176272490	178231604
FALSE	High	Master Protein	AT3G02760.1	no full name available	0	FALSE	40.719	10	7	14	7	883	97.5	6.42	30.88	7	0	138299085	148752156	80805947	82293438	193644638	156524538	6.71751e+07	90268979	9.78352e+07	110589378	8.34614e+07	7.28202e+07	2.7333e+07	3.82864e+07	1.57224e+07	1.62308e+07	1.93051e+07
FALSE	High	Master Protein	AT3G02770.1	no full name available	0	FALSE	45.703	39	6	62	3	166	17.8	5.97	154.33	6	3	281339273	278723112	257238972	238142394	336491202	302718770	434777330	463111744	598517620	601237456	482691360	474245416	307590128	319842776	273593002	252916698	259839122
FALSE	High	Master Protein	AT3G02780.1	isopentenyl pyrophosphate:dimethylallyl pyrophosphate isomerase 2, ATISOPENTENYL DIPHOSPHE ISOMERASE 2	0	FALSE	89.195	29	7	86	4	284	32.6	6.55	247.93	7	0	112914635	116954062	9.68016e+07	98230169	103369884	97600184	128604994	132740956	170370162	180951399	119761664	107486676	66062006	79668148	5.8673e+07	69293274	72527842
FALSE	High	Master Protein	AT3G02870.1	L-galactose 1-phosphate phosphatase	0	FALSE	114.397	44	7	53	7	271	29.1	5.38	226.94	7	0	193556430	2.27863e+08	2.24083e+08	196589211	201093524	193521698	279076092	327962630	327161522	409401440	312865120	333239536	163320266	183853483	189347559	1.57204e+08	161892687
FALSE	High	Master Protein	AT3G02880.1	Kinase 7	0	FALSE	8.949	3	1	3	1	627	67.7	8.37	4.93	1	0	31380144	34450828	7756269	14350156	8506032	26133416	16259262	25523920	13870046	25291920	16039580	38889276	16144456	19671374	12389642	15942146	14113664
FALSE	High	Master Protein	AT3G03220.1	EXPANSIN 13, expansin A13	0	FALSE	11.966	9	2	3	2	266	29	8.06	7.66	2	0													6459424	6.3902e+06	8798590	7.84533e+06
FALSE	High	Master Protein	AT3G03250.2	UDP-glucose pyrophosphorylase, UDP-GLUCOSE PYROPHOSPHORYLASE 1	0	FALSE	346.053	56	25	308	11	478	52.8	6.24	916.32	25	17	2.24327e+09	2.31617e+09	2.23915e+09	2.32077e+09	2276374975	3.01905e+09	3.96431e+09	4.38511e+09	5.14124e+09	5.3069e+09	4.27351e+09	4.24424e+09	1990395855	2.07331e+09	1890061118	1.99047e+09	2359318639
FALSE	High	Master Protein	AT3G03380.1	DegP protease 7, degradation of periplasmic proteins 7	0	FALSE	4.392	1	1	3	1	1097	119.8	6.11	8.06	1	0			3.37876e+06		8035360		9928288	8870655	16699922	16358903	8627104	7935360			3.9883e+06	4279432	5346191
FALSE	High	Master Protein	AT3G03710.1	PIGMENT DEFECTIVE 326, POLYNUCLEOTIDE PHOSPHORYLASE, resistant to inhibition with FSM 10	0	FALSE	89.942	17	13	75	13	922	99.5	5.57	184.52	13	0	1.13686e+08	109269945	69411673	1.07834e+08	9.56656e+07	8.5979e+07	2.49551e+08	258049750	3.85828e+08	387951028	2.55634e+08	2.68091e+08	8.79608e+07	1.07769e+08	8.88541e+07	110607963	1.38488e+08
FALSE	High	Master Protein	AT3G03780.2	methionine synthase 2	0	FALSE	545.772	46	30	579	10	765	84.5	6.51	1979.64	30	0	1.79953e+09	2.06211e+09	1.70517e+09	1.88489e+09	2.72439e+09	2.6879e+09	3175473032	3.31066e+09	4.47685e+09	4.39216e+09	3.1998e+09	3304236506	2331970414	2.46361e+09	2.04886e+09	2.10169e+09	2.19858e+09
FALSE	High	Master Protein	AT3G03890.1		0	FALSE	56.714	20	5	21	5	321	35	8.6	63.56	5	0	43051004	41709152	52502348	32257563	49791214	5.6238e+07	82941340	9.81962e+07	114626949	116132537	6.50465e+07	6.37787e+07	72015732	67818300	51897616	5.93103e+07	6.88286e+07
FALSE	High	Master Protein	AT3G03960.1	Chaperonin containing T-complex polypeptide-1 subunit 8	0	FALSE	189.998	38	15	102	15	549	58.9	5.35	273.96	15	0	2.20916e+08	238006986	2.75223e+08	2.77389e+08	3.62758e+08	355024327	592721123	617709837	7.69255e+08	8.14168e+08	5.32742e+08	572027083	1.54955e+08	1.83421e+08	2.50289e+08	2.464e+08	3.21105e+08
FALSE	High	Master Protein	AT3G03980.1	no full name available	0	FALSE	30.296	17	3	8	3	270	28.1	6.55	24.89	3	0	22189399	18114230	11797761	13589572	4.06381e+07	11811535	45784726	26681156	64778740	67471951	47480788	52533497	23248448		1.88581e+07	13155940	14979018
FALSE	High	Master Protein	AT3G03990.1	DWARF 14	0	FALSE	4.121	3	1	1	1	267	29.6	5.76	2.19	1	0		5.07457e+06					17559482	21929282	9439857	11036234		4739514	6.93787e+06	5605891	3541463	5220500
FALSE	High	Master Protein	AT3G04120.1	GLYCERALDEHYDE-3-PHOSPHATE DEHYDROGENASE C SUBUNIT, glyceraldehyde-3-phosphate dehydrogenase C subunit 1	0	FALSE	342.091	68	17	327	1	338	36.9	7.12	1161.7	17	0	97856080	90273424	127539296	141425504	56380344	27964630	148646656	183342512	97273456	93494712	61724120	152173248	114042608	123800840	136146288	135985344	144047360
FALSE	High	Master Protein	AT3G04480.1	no full name available	0	FALSE	38.124	10	6	17	6	718	79.8	5.27	34.68	6	0	10976961	12331563	6.70274e+06	2.40829e+07	8849924	20722558	5.3511e+07	4.0728e+07	100498809	118482965	59446880	132929612	5.91498e+07	40178175	39579556	4.09129e+07	3.40632e+07
FALSE	High	Master Protein	AT3G04520.3	threonine aldolase 2	0	FALSE	5.947	3	1	2	1	355	38.2	6.47	0	1	0				220680				1.12035e+06	257661	533666	248596	797562
FALSE	High	Master Protein	AT3G04550.1	Rubisco accumulation factor 1	0	FALSE	75.72	25	9	66	9	449	50.2	5.96	174.12	9	0	197284025	2.5145e+08	1.42313e+08	1.79571e+08	68071453	82700685	2.77834e+08	2.89335e+08	425870648	417439604	2.8138e+08	332776938	2.40507e+08	248671021	210386081	185260751	236178532
FALSE	High	Master Protein	AT3G04600.1	no full name available	0	FALSE	10.406	3	1	8	1	402	45.7	5.95	18.49	1	0				6379636	11211098	8.26325e+06	58021928	76388010	61302046	65673306	62557452	62891016	31229750	29876718	35028100	40407596	40411236
FALSE	High	Master Protein	AT3G04720.1	HEVEIN-LIKE, pathogenesis-related 4	0	FALSE	80.205	23	4	61	4	212	22.9	7.65	262.28	4	0	315545327	2034753652	741223189	1.80395e+09	1975053892	2063491836	8.68932e+08	880033086	1027443366	1067450114	669850024	672702332	1711138720	1777953528	1286873120	1444709216	1.55917e+09
FALSE	High	Master Protein	AT3G04780.1	no full name available	0	FALSE	6.548	6	1	2	1	176	19.7	5.03	3.85	1	0	9902475	10442186	6683271	9026283	10026140	13187999	15155753	14869624	13739776	16397347	14080752	14366378	14199751	11555836	7.09469e+06	7347260	8.13718e+06
FALSE	High	Master Protein	AT3G04790.1	EMBRYO DEFECTIVE 3119	0	FALSE	249.356	67	12	240	12	276	29.3	6.02	918.3	12	0	3.70312e+09	3857602643	3.6991e+09	3843880420	5.5516e+09	5.11902e+09	7535972980	8246957265	11337177656	11778123650	8888102083	9.06581e+09	4137759006	4.28137e+09	4195043070	4659226741	5184156683
FALSE	High	Master Protein	AT3G04840.1	no full name available	0	FALSE	60.812	34	7	29	3	262	29.8	9.76	72.08	7	4	37536596	6.7229e+07	31738204	4.11643e+07	7.46316e+07	49213388	274556540	2.98328e+08	3.80311e+08	4.02053e+08	2.88286e+08	2.84084e+08	62603930	6.08358e+07	7.1249e+07	61139334	78319204
FALSE	High	Master Protein	AT3G04870.4	SPONTANEOUS CELL DEATH 1, PIGMENT DEFECTIVE EMBRYO 181, zeta-carotene desaturase	0	FALSE	15.2	2	1	7	1	558	61.6	7.37	13.09	1	0	8448920	10679651	8421123	11235839	13416657	15005059	10106725	8.37938e+06	15375174	13998037	10489467	11191303
FALSE	High	Master Protein	AT3G04880.1	DNA-DAMAGE-REPAIR/TOLERATION 2	0	FALSE	23.828	12	3	7	3	310	33.2	5.33	18.18	3	0	12163486	1.7031e+07	19527012	1.74342e+07	1.4336e+07	1.63065e+07	2.96493e+07	31712646	3.65135e+07	2.97304e+07	2.78631e+07	3.27289e+07	4.38766e+06	1.47359e+07	10543129	10530031	1.19468e+07
FALSE	High	Master Protein	AT3G04920.1	no full name available	0	FALSE	42.15	27	4	26	2	133	15.4	10.7	84.14	4	0							29627908	61840946	29898833	38076558	2.82372e+07	7988369					13149214
FALSE	High	Master Protein	AT3G04940.2	CYSTEINE SYNTHASE D1, cysteine synthase D1	0	FALSE	67.001	26	7	68	3	324	34.3	5.34	168.47	7	0	12451775	21378800	1.97425e+07	8990392	12921516	20364618	54678930	48041431	65891004	77995876	58736190	67654778	10845555	17965978	5.48698e+06	5138100	20420320
FALSE	High	Master Protein	AT3G05020.1	acyl carrier protein 1, ACYL CARRIER PROTEIN	0	FALSE	45.601	14	2	29	2	137	15	7.14	119.68	2	0	5.2009e+07	52566507	89406912	90440934	58771182	76045120	3.6965e+07	57051292	53345904	5.92878e+06	35950624	42694312	40965151	33946521	31395999	20568862	19245982
FALSE	High	Master Protein	AT3G05180.1		0	FALSE	256.745	51	15	364	15	379	42.3	6.98	972.56	15	0	4.14137e+08	4.29763e+08	5.83232e+08	6.13024e+08	3.66204e+08	3.67692e+08	6.81289e+08	7.03393e+08	1.05944e+09	1.03169e+09	6.07753e+08	6.63978e+08	1.88084e+09	2.04345e+09	1.87137e+09	1.8555e+09	2.09773e+09
FALSE	High	Master Protein	AT3G05350.1	no full name available	0	FALSE	121.591	27	11	71	11	710	78.7	6.54	236.17	11	0	1.13943e+08	111263833	114849986	1.15303e+08	135398889	1.33729e+08	305388942	349347108	596842433	598941658	316603858	453089113	1.24125e+08	160728433	146343689	1.5655e+08	1.68463e+08
FALSE	High	Master Protein	AT3G05530.1	regulatory particle triple-A ATPase 5A	0	FALSE	119.976	40	11	60	10	424	47.5	5.03	200.63	11	1	2.07633e+08	1.80875e+08	1.98414e+08	2.22101e+08	2.41073e+08	2.39854e+08	3.05281e+08	3.24767e+08	355769225	3.62991e+08	2.38412e+08	230708471	2.02339e+08	1.39097e+08	1.54348e+08	142674075	1.84383e+08
FALSE	High	Master Protein	AT3G05560.3	no full name available	0	FALSE	52.216	34	5	25	1	124	14	9.55	80.9	5	3	64001227	69626904	74220602	80967403	7.85377e+07	7.50358e+07	268645664	2.72349e+08	2.82126e+08	2.90271e+08	1.98271e+08	207523653	50176979	5.2922e+07	43175863	4.51635e+07	54936819
FALSE	High	Master Protein	AT3G05590.1	ribosomal protein L18	0	FALSE	36.52	24	4	44	1	187	20.9	10.98	130.27	4	0	17610536		28798048		17449556		41453700	64865964	68584168	44199320	34501368	27597510	13148474	13725867	14961098	13661041	13930112
FALSE	High	Master Protein	AT3G05625.1	no full name available	0	FALSE	11.755	11	3	9	3	257	28.9	7.39	17.34	3	0	266673912	254376372	171774662	180648212	355698540	343979842	157882373	152955982	155636712	165874567	155123419	1.47098e+08	115337155	117441154	86414607	7.92052e+07	1.03687e+08
FALSE	High	Master Protein	AT3G05730.1	no full name available	0	FALSE	73.422	20	2	221	2	86	10	5.34	470.87	2	0	7.83965e+08	8.62702e+08	6.10562e+08	6.39738e+08	6.7008e+08	7.54193e+08	1.37779e+09	1.65293e+09	1493783740	1.51456e+09	9.94894e+08	1.102e+09	2.174e+09	2.26244e+09	2.09679e+09	1.81003e+09	1.94635e+09
FALSE	High	Master Protein	AT3G05900.1	no full name available	0	FALSE	229.461	50	19	133	19	673	73.4	4.35	397.89	19	0	3.53762e+08	3.34428e+08	2.35315e+08	255716822	2.6394e+08	2.61254e+08	3.72154e+08	393059835	5.30662e+08	4.933e+08	3.62356e+08	3.62508e+08	165642772	1.85874e+08	1.29854e+08	114245436	1.42211e+08
FALSE	High	Master Protein	AT3G05910.1	Pectin Acetyesterase 12	0	FALSE	55.78	25	8	19	8	415	46.3	8.07	36.48	8	0	1.18147e+08	127106404	3.75338e+07	55707834	3.22374e+07	45568060	1.50982e+08	171306145	2.08048e+08	2.26268e+08	1.193e+08	1.47047e+08	95510317	8.9932e+07	53480609	5.74134e+07	97270565
FALSE	High	Master Protein	AT3G06035.1	no full name available	0	FALSE	36.165	18	3	29	3	200	22	4.65	107.85	3	0	70007266	67076045	76741889	76220451	80708712	88576240	9.56761e+07	109916284	94526914	84678069	95129625	97365331	5.03341e+07	69302730	52242045	59030141	3.8187e+07
FALSE	High	Master Protein	AT3G06050.1	peroxiredoxin IIF, PEROXIREDOXIN IIF	0	FALSE	54.022	32	6	41	6	201	21.4	8.9	102.98	6	0	8.17323e+07	7.82094e+07	91433106	1.14791e+08	1.27017e+08	1.3652e+08	211143154	228709195	289816974	313611712	243701346	2.21814e+08	5.0293e+07	9.0544e+07	108302395	113094150	1.38105e+08
FALSE	High	Master Protein	AT3G06300.1	prolyl 4-hydroxylase 2, P4H isoform 2	0	FALSE	17.172	8	3	7	3	299	33	6.35	14.26	3	0	25752642	18223634	20237913	29780431	9474073	6.85952e+06	14402435	23452126	14787942	13380205	14090796	12104788	45596958	47502636	30950246	2.58707e+07	36181219
FALSE	High	Master Protein	AT3G06350.1	MATERNAL EFFECT EMBRYO ARREST 32, EMBRYO DEFECTIVE 3004	0	FALSE	99.71	25	12	41	12	603	65.8	6.87	94.43	12	0	1.69829e+08	1.75184e+08	1.25747e+08	1.2897e+08	2.59648e+08	2.39068e+08	1.64054e+08	1.88302e+08	1.9887e+08	1.9945e+08	1.63031e+08	1.6264e+08	6.74141e+07	8.66273e+07	6.45263e+07	7.4795e+07	9.46717e+07
FALSE	High	Master Protein	AT3G06580.1	GALACTOSE KINASE 1	0	FALSE	66.752	20	7	32	7	496	54.3	5.96	105.76	7	0	101550256	97535498	95743010	91208354	132356169	128151000	144487058	142816197	204305995	2.04835e+08	169109266	1.70772e+08	63558754	72585450	5.8572e+07	45947682	6.97606e+07
FALSE	High	Master Protein	AT3G06650.1	ATP-citrate lyase B-1	0	FALSE	262.246	45	21	185	8	608	65.8	7.81	639.95	21	12	950863739	9.71684e+08	799259985	856131339	9.63713e+08	996377446	1248097418	1371468114	1602275005	1617859660	1.17192e+09	1248836582	756094605	1406388676	779655945	7.48606e+08	7.95381e+08
FALSE	High	Master Protein	AT3G06720.1	IMPORTIN ALPHA, IMPORTIN ALPHA ISOFORM 1, importin alpha isoform 1	0	FALSE	24.231	8	4	11	1	532	58.6	5.27	22.12	4	0							11612870	10400535	7254971	9144102	7.45766e+06
FALSE	High	Master Protein	AT3G06770.5	Polygalacturonase Clade F 4	0	FALSE	18.612	7	2	11	2	447	48.2	6.73	35.62	2	0	9597613	82258912	34808277	72077392			57558365	81951702	117068926	120521828	88326948	62967599	122268752	3.62305e+08	50448176	38780780	32882866
FALSE	High	Master Protein	AT3G07110.2	no full name available	0	FALSE	76.519	35	6	77	3	207	23.6	10.4	141.3	6	0	42418703	31299658	58515228	54601988	81847258	90146608	108122130	128615534	140068892	119881358	86466815	80930917	12615379	32062710	28628448	25831808	32817178
FALSE	High	Master Protein	AT3G07230.1	no full name available	0	FALSE	8.906	24	1	4	1	46	5.3	9.52	11.91	1	0							20740104	22155258	28889250	32829042	22575266	21120076			12447291		5.90585e+06
FALSE	High	Master Protein	AT3G07390.1	Auxin-Induced in Root cultures 12	0	FALSE	21.18	10	3	43	3	273	27.9	8.18	109.1	3	0	1297358336	1582370949	1924524153	2885154471	3.39814e+09	3934577598	2.76065e+09	3166243629	3307943558	3289300704	2929130903	2.92463e+09	8.63122e+09	8810455256	7.46948e+09	6349607567	5857141482
FALSE	High	Master Protein	AT3G07460.2	no full name available	0	FALSE	62.385	14	4	23	2	271	30.3	5.9	79.5	4	0	3812889	2.27635e+06	1.66675e+07	1.36208e+07	4.299e+06	3.87086e+06	55627617	66002051	97890270	129061228	77155208	93812487	68292248	70323339	54927638	6.24238e+07	73649228
FALSE	High	Master Protein	AT3G07470.1	no full name available	0	FALSE	76.285	30	5	43	3	169	18.8	5.27	153.88	5	2	5.38543e+08	5.49109e+08	529810016	537309807	421559680	433337378	644084650	701766450	904497300	924128202	721549873	7.87776e+08	479043281	526194516	422569710	393264910	478120634
FALSE	High	Master Protein	AT3G07670.1	no full name available	0	FALSE	9.697	5	2	2	2	504	57.6	8.05	4.27	2	0							3.83943e+06	4495486	4437952		2.73414e+06		5.77093e+06	4774249	3.99246e+06		3.62281e+06
FALSE	High	Master Protein	AT3G07720.1	no full name available	0	FALSE	52.698	21	6	31	6	329	35.7	5.22	79.74	6	0	4.5767e+07	3.92493e+07	2.70564e+07	3.32884e+07	4.8071e+07	5.3004e+07	116798092	1.38924e+08	1.63211e+08	1.70212e+08	1.06541e+08	1.26722e+08	79756064	82364386	64233107	67655395	64411896
FALSE	High	Master Protein	AT3G08030.1		0	FALSE	619.226	78	23	815	23	365	39	7.56	2974.92	23	0	3.26257e+09	4.49109e+09	8.29416e+09	8.98671e+09	7.63648e+09	8.52074e+09	2.17494e+10	2.36547e+10	3.44231e+10	3.54667e+10	2.21226e+10	2.29565e+10	5.69046e+10	6.11346e+10	5.97595e+10	6.11126e+10	6.5416e+10
FALSE	High	Master Protein	AT3G08530.1	clathrin heavy chain 2	0	FALSE	428.795	32	38	197	5	1703	193.1	5.38	581.79	38	0	35219868	38756221	32771325	22178508	28381557	13769182	104345446	119404308	161011626	138819736	120732593	109275107	15722443	1.84182e+07	20765570	2.57079e+07	2.942e+07
FALSE	High	Master Protein	AT3G08590.1	"2,3-biphosphoglycerate-independent phosphoglycerate mutase 2"	0	FALSE	347.445	67	26	168	17	560	60.7	5.85	650.83	26	0	314449598	350208323	3.64332e+08	3.81408e+08	7.41402e+08	682200873	6.87679e+08	709092389	1.94511e+09	6153493026	1877362744	8.1754e+08	2523148389	2897603828	2.09575e+09	5.23474e+08	675571728
FALSE	High	Master Protein	AT3G08740.1	no full name available	0	FALSE	75.956	29	7	48	7	236	26.2	8.4	131.56	7	0	293933570	3.5997e+08	3.19266e+08	3.40438e+08	3.04655e+08	349632127	8.02457e+08	871507786	1.25382e+09	1180087666	8.04971e+08	8.72508e+08	3.64761e+08	3.91989e+08	3.37288e+08	3.24196e+08	3.52393e+08
FALSE	High	Master Protein	AT3G08770.2	lipid transfer protein 6	0	FALSE	27.216	26	3	58	3	117	12.3	7.78	166.67	3	0	724296256	717981376	844592720	895172512	816242352	880293088	852818688	876793056	969961408	934687456	740440640	715217544	1573014016	1664613312	1430324944	1404111968	1822017238
FALSE	High	Master Protein	AT3G08947.1	ARM repeat superfamily protein	0	FALSE	23.756	6	3	6	3	873	96.5	4.83	17.01	3	0			89288648	24771456	76475605	70456624	215315984	234545752	2.16288e+08	82917112	159419680	159738256	145444352	115761952	102110435	98346340	129422260
FALSE	High	Master Protein	AT3G09200.1	no full name available	0	FALSE	60.475	27	5	27	2	320	34.1	5.07	91.13	5	3	1.04098e+08	1.08528e+08	1.03683e+08	102267691	113469855	116375063	110447072	110260629	173258858	223712117	112040239	103228031	2.09279e+07	12054544	1.72724e+07	1.90938e+07	20939277
FALSE	High	Master Protein	AT3G09350.1	Fes1A	0	FALSE	6.822	3	1	3	1	363	40.4	5.12	9.1	1	0	13752129	41429964	18366484	26585962		48818200	133892936	166083984	94180456	101469288	121015824	136525360	429417952	474121856	51813320	64180108	37323184
FALSE	High	Master Protein	AT3G09410.1	Pectin Acetyesterase 5	0	FALSE	71.881	28	6	33	6	427	47.6	7.18	127.36	6	0	6.29598e+07	90921680	65003294	8.26012e+07	93738898	113817296	103168496	141276478	138630532	148945878	109702204	123492480	96895888	92114982	111459778	94726305	98682874
FALSE	High	Master Protein	AT3G09440.3	no full name available	0	FALSE	601.807	63	32	548	16	649	71.1	5.07	1688.4	32	1	5.80016e+08	6.1483e+08	785725994	8.05407e+08	7.96744e+08	7.65224e+08	1819747573	1922253482	2476564305	2.52487e+09	1.78296e+09	1.68281e+09	1119722169	1111388115	1.15304e+09	1.17626e+09	1.30666e+09
FALSE	High	Master Protein	AT3G09630.1	Suppressor of Acaulis 56	0	FALSE	165.175	33	13	94	4	406	44.7	10.35	307.33	13	0	5.00873e+07	4.38663e+07	6.06644e+07	5.5792e+07	5.18396e+07	4.16391e+07	8.39511e+07	7.01149e+07	1.11152e+08	110962804	7.58559e+07	9.26187e+07	28467005	31386675	35755387	3.02065e+07	3.47851e+07
FALSE	High	Master Protein	AT3G09680.1	no full name available	0	FALSE	13.578	8	2	33	2	142	15.8	10.29	84.21	2	0	3.65295e+07	47796868	2.81823e+07	3.09501e+07	3.82937e+07	42669422	87490820	98191774	71802782	108731448	76710646	7.83679e+07	1.34183e+07	2.56171e+07	1.91512e+07	17362343	20222916
FALSE	High	Master Protein	AT3G09740.1	syntaxin of plants 71	0.01	FALSE	2.316	5	1	2	1	266	30	5.22	1.79	1	0				3.35073e+06		4.73994e+06	5.5944e+06		3.33637e+06	4398995	3629214	5.10108e+06				3.45277e+06
FALSE	High	Master Protein	AT3G09820.1	adenosine kinase 1	0	FALSE	451.254	81	23	358	11	344	37.8	5.45	1201.25	23	13	2.97045e+09	2952356823	2.75783e+09	2.87916e+09	4.04018e+09	4.03408e+09	4646491940	5.05095e+09	6.95616e+09	6.89115e+09	5.33322e+09	5.34801e+09	3284636814	3.61266e+09	3.08016e+09	2684992439	3.01756e+09
FALSE	High	Master Protein	AT3G09840.1	cell division cycle 48	0	FALSE	366.993	52	35	217	35	809	89.3	5.25	647.98	35	0	8.67074e+08	1016833635	8.24387e+08	9.09035e+08	1042442332	1.05521e+09	1.47862e+09	1599823101	1881009419	1.91534e+09	1.2431e+09	1363125801	1.08565e+09	1.29248e+09	9.41259e+08	994659904	973526258
FALSE	High	Master Protein	AT3G09940.1	MONODEHYDROASCORBATE REDUCTASE 3	0	FALSE	26.804	9	3	15	2	441	48.3	5.27	21.41	3	0				9720843	19814574	24272542	17923296	12803347	15883434	31669303	9587116	8278798				3.79992e+06	6.26669e+06
FALSE	High	Master Protein	AT3G10060.1	no full name available	0	FALSE	20.177	13	2	8	2	230	24.5	9.63	32.13	2	0	92110052	85884278	62336342	68287920	63568412	53633648	46953592	61757565	90971808	88298250	59529596	6.3468e+07	37642733	34147295	2.84588e+07	32257501	30824824
FALSE	High	Master Protein	AT3G10410.1	CARBOXYPEPTIDASE Y, SERINE CARBOXYPEPTIDASE-LIKE 49	0	FALSE	8.168	4	1	2	1	516	57.3	5.38	7.42	1	0									2056055	826004
FALSE	High	Master Protein	AT3G10520.1	NON-SYMBIOTIC HAEMOGLOBIN 2, ARABIDOPSIS HEMOGLOBIN 2, HEMOGLOBIN 2, phytoglobin2, haemoglobin 2	0	FALSE	78.495	53	7	76	7	158	17.9	5.58	198.42	7	0	225855142	224090949	174780718	193592864	361063936	340405240	521878747	5.52436e+08	968558636	940361816	637776298	6.3832e+08	234516466	268978168	2.83648e+08	2.94979e+08	3.4379e+08
FALSE	High	Master Protein	AT3G10620.1	nudix hydrolase homolog 26	0	FALSE	33.657	28	2	27	2	216	24.6	8.16	98.19	2	0	41182044	41399726	82408588	82925684	71056058	58535254	73039215	98907176	72927598	127128458	88258731	79819898	73833240	91630546	87119670	87657836	81572940
FALSE	High	Master Protein	AT3G10670.1	non-intrinsic ABC protein 7, ATP-binding cassette I6	0	FALSE	33.609	16	5	28	5	338	36.9	7.14	68.73	5	0	3.8832e+07	51150266	55742800	6.14359e+07	32901637	4.51201e+07	57857961	56893426	8.82499e+07	9.3139e+07	6.98111e+07	6.91764e+07	17898380	32758175	1.36446e+07	1.41082e+07	32450274
FALSE	High	Master Protein	AT3G10720.2	no full name available	0	FALSE	7.632	3	2	11	2	619	67.9	8.24	23.3	2	0	83278610	85997972	83974344	88695094	86609202	80018210	79941058	76204424	86049026	85462818	63924868	54818282	141547650	155215849	113859859	116579930	116347392
FALSE	High	Master Protein	AT3G10740.2	ALPHA-L-ARABINOFURANOSIDASE 1, alpha-L-arabinofuranosidase 1, ARABIDOPSIS THALIANA ALPHA-L-ARABINOFURANOSIDASE 1, ALPHA-L-ARABINOFURANOSIDASE	0	FALSE	399.385	42	22	352	22	697	77.3	5.77	1311.81	22	0	2.32456e+09	2.41836e+09	2147676076	2305554102	2.67496e+09	2.7014e+09	3104153898	3737471105	4209918691	4362864364	3801096356	3726670135	1.97953e+09	2.4697e+09	2139991928	2055162854	2.14862e+09
FALSE	High	Master Protein	AT3G10850.1	GLYOXALASE 2-2	0	FALSE	77.775	44	7	62	7	258	28.8	6.38	158.15	7	0	2.60614e+08	2.72157e+08	244908126	2.61345e+08	1.41882e+08	1.36837e+08	4.0069e+08	4.38012e+08	4.51988e+08	4.60285e+08	3.80386e+08	373700066	3.13808e+08	3.0131e+08	2.72093e+08	257698031	2.71614e+08
FALSE	High	Master Protein	AT3G10920.1	ARABIDOPSIS MANGANESE SUPEROXIDE DISMUTASE 1, superoxide dismutase 1, MATERNAL EFFECT EMBRYO ARREST 33, manganese superoxide dismutase 1	0	FALSE	107.646	63	9	96	9	231	25.4	8.48	240.52	9	0	2.26178e+08	2.64825e+08	2.04385e+08	1.93836e+08	268900152	2.60095e+08	454483521	474104988	6.58663e+08	7.02401e+08	4.76086e+08	4.91718e+08	1.7844e+08	2.15967e+08	2.24013e+08	2.12721e+08	3.28792e+08
FALSE	High	Master Protein	AT3G10950.1	no full name available	0	FALSE	17.577	26	2	7	2	92	10.4	10.32	26.48	2	0	2.11704e+06	2.12307e+06		2.39712e+06			68914246	80804336	107085004	94448760	54840962	53056042		6424069		9.23228e+06	9536873
FALSE	High	Master Protein	AT3G11130.1	clathrin heavy chain 1, hot ABA deficiency suppressor 1	0	FALSE	424.055	33	40	196	7	1705	193.1	5.4	555.28	40	32	1544948626	1.6359e+09	1.06072e+09	1.21766e+09	1.20685e+09	1144235552	1.48683e+09	1.57356e+09	1.80118e+09	1.85865e+09	1.38922e+09	1.40203e+09	8.53362e+08	9.39595e+08	6.73621e+08	6.94837e+08	7.26063e+08
FALSE	High	Master Protein	AT3G11210.1		0.005	FALSE	2.849	3	1	2	1	256	28.6	5.03	1.79	1	0	31282674	33035796	26724992	26542930	40480408	43188016	39188836	42689052	62338732	56185792	53356668	42506760	47340724	53436908	50305360	49405464	57047416
FALSE	High	Master Protein	AT3G11250.1	no full name available	0	FALSE	33.327	14	4	23	1	323	34.4	5.15	57.42	4	0		664163	176004	467239	241917	492810	547879	1.77578e+06	723299	1.56123e+06	421446	1.50104e+06
FALSE	High	Master Protein	AT3G11400.2	eukaryotic translation initiation factor 3G1	0	FALSE	17.091	6	2	5	2	321	35.6	7.39	13.08	2	0	13826366	14256112	8272303	6.7805e+06	8.04458e+06	9538988	32560850	25614294	36695749	40790349	18893594	19857030	6.62318e+06	13962165	10937476	9684142	12976751
FALSE	High	Master Protein	AT3G11630.1	2-Cys peroxiredoxin A	0	FALSE	251.144	52	12	361	5	266	29.1	7.44	1436.96	12	0	2128624676	2435534798	2563169084	2791954104	1886645739	2030087356	5594446110	6545425492	8625327976	9459612208	5712041284	5910269618	3109046388	3341117372	3484584190	3.73972e+09	3790134354
FALSE	High	Master Protein	AT3G11700.1	FASCICLIN-like arabinogalactan protein 18 precursor	0	FALSE	15.2	3	1	13	1	462	50.8	7.21	39.28	1	0	11606178	29533156	45068782	29642814	26597524	39624620	34441184	28090234	35007900	34508664	27189526	27197074	19094098	22773832	19865764	25496671	43525071
FALSE	High	Master Protein	AT3G11710.1	lysyl-tRNA synthetase 1	0	FALSE	74.772	21	9	31	9	626	70.8	6.24	85.46	9	0	1.32563e+08	97341122	1.1279e+08	9.75414e+07	1.33287e+08	148919768	1.76198e+08	1.78234e+08	299692353	274422586	183804676	234497723	22589710	29787965	2.85844e+07	2.50088e+07	2.81345e+07
FALSE	High	Master Protein	AT3G11750.1		0	FALSE	21.232	17	2	5	2	146	16.3	6.8	14.18	2	0	5895841	5.09589e+06	7006190	5783681	10393211	4283850	1.20089e+07	6.1294e+06	19680760	14264744	6784427	5.64945e+06		1.23528e+07	7.62379e+06	6421344	4.69216e+06
FALSE	High	Master Protein	AT3G11770.1	RISC-Interacting Clearing 3?- 5? Exoribonuclease 1	0	FALSE	31.339	27	5	17	5	200	22.9	5.44	46.18	5	0	9748203	11544890	39927985	4.067e+07	25221278	12443141	99136882	151664826	95960362	128361845	121606844	116528006	3.88154e+06	6.63771e+06		9.24921e+06	1.01238e+07
FALSE	High	Master Protein	AT3G11780.2	no full name available	0	FALSE	22.457	15	2	20	2	171	19	5.16	59.7	2	0	12305847	2.78332e+07	1.80082e+07	2.19685e+07	19460762	21674944	5.64934e+07	5.84906e+07	55809743	6.44231e+07	48697628	5.42335e+07	5723769	6.94584e+06	4.21671e+06	4.04061e+06	2.0926e+07
FALSE	High	Master Protein	AT3G11830.1	Chaperonin containing T-complex polypeptide-1 subunit 7	0	FALSE	117.128	34	13	86	13	557	59.7	6.39	229.76	13	0	174902189	214083728	169946443	198370847	2.57111e+08	289775803	2.34028e+08	2.8502e+08	354489112	3.4437e+08	257044303	281876141	2.64316e+08	277596062	1.47086e+08	140417459	168926328
FALSE	High	Master Protein	AT3G11910.3	ubiquitin-specific protease 13	0	FALSE	88.925	13	13	51	4	1115	130.6	5.58	130.02	13	0	1.82676e+07	1.32211e+07	9.31542e+06	10617162	8.21024e+06	9.72911e+06	9.85375e+06	2.15627e+07	2.39924e+07	2.02634e+07	1.52599e+07	1.10471e+07	1.51793e+07	28116613	1.78198e+07	1.4988e+07	7.17783e+06
FALSE	High	Master Protein	AT3G11940.2	ARABIDOPSIS MINUTE-LIKE 1, ribosomal protein 5A, MEI2-like protein 1	0	FALSE	44.668	22	3	27	1	207	22.9	9.63	90.45	3	0			15377067	13177313			49080696	58219192	73294608	75226080	52955844	50784108	11912357	8.1731e+06	6595855	8.033e+06	10572999
FALSE	High	Master Protein	AT3G12050.1	no full name available	0	FALSE	9.192	7	2	2	2	360	40.2	5.9	4.29	2	0	2.58717e+07	19850410	1.72949e+07	16933096	21919090	25244530	35549515	3.80116e+07	44872609	40315574	3.02846e+07	3.32291e+06	1.5378e+07	1.73626e+07	1.35216e+07		16487126
FALSE	High	Master Protein	AT3G12110.1	actin-11	0	FALSE	195.466	45	12	161	1	377	41.6	5.39	461.15	12	0
FALSE	High	Master Protein	AT3G12290.1	methylenetetrahydrofolate dehydrogenase/methenyltetrahydrofolate cyclohydrolase	0	FALSE	119.191	38	7	67	7	299	31.6	8.16	221.13	7	0	269359310	224384795	2.64644e+08	254272802	3.01241e+08	3.09174e+08	4.35043e+08	463392966	7.69962e+08	792032686	5.29124e+08	5.35371e+08	2.17247e+08	254003223	269855969	280023803	3.51993e+08
FALSE	High	Master Protein	AT3G12490.1	cystatin B	0	FALSE	55.581	33	4	25	4	201	22.5	6.39	76.93	4	0	13954102	34688634	2.4529e+07	33800019	2.98648e+07	41344474	128963908	144906651	246733698	225081282	152652447	134880245	2.46765e+07	3.425e+07	41177968	3.08449e+07	3.18783e+07
FALSE	High	Master Protein	AT3G12500.1	PATHOGENESIS-RELATED 3, basic chitinase	0	FALSE	46.802	14	3	25	3	335	36.2	7.61	93.7	3	0	6171374	11416421	63928212	72538284	24459872	34210632	34990174	35811675	31323146	59199831	30721315	32958414	44294902	68734764	53702676	37293284	47219563
FALSE	High	Master Protein	AT3G12580.1	ARABIDOPSIS HEAT SHOCK PROTEIN 70, heat shock protein 70	0	FALSE	374.86	44	22	378	5	650	71.1	5.25	1215.21	22	0	24738036	32322659	3.53407e+07	34095308			16990796	3.1013e+07	20766188	1.85706e+07	118197124	1.32216e+07	4.03723e+07	18484878	38266952	32797814	35714796
FALSE	High	Master Protein	AT3G12600.1	nudix hydrolase homolog 16	0	FALSE	11.197	12	2	2	2	180	20.4	5.48	2.28	2	0							127417232	125162104	91270568	92037176	36047964	75749312	105294736	115213808	65736712	68195792	17027112
FALSE	High	Master Protein	AT3G12610.1	DNA-DAMAGE REPAIR/TOLERATION 100	0	FALSE	8.27	5	2	4	2	372	39.5	5.07	5.87	2	0	197296155	196762465	8.68516e+07	9.22508e+07	94856840	88999712	39815963	45713015	43646610	39109582	37652125	3.58969e+07	10822122	22180389	33799808	3.1631e+07	34052321
FALSE	High	Master Protein	AT3G12670.1	CTP synthase 2, embryo defective 2742	0	FALSE	20.179	6	3	11	2	591	64.3	6.65	18.48	3	1	5.54642e+07	7.55374e+07	54184956	68204223	1.20709e+08	103472059	1.43059e+09	1.70432e+09	1.33992e+09	1.19502e+09	1.84749e+09	1.77906e+09	476674720	5.42372e+08	346335296	3.61527e+08	378142912
FALSE	High	Master Protein	AT3G12780.1	phosphoglycerate kinase 1	0	FALSE	619.98	66	26	784	16	481	50.1	6.24	2771.14	26	10	1.30167e+10	1.36756e+10	15316132294	1.66317e+10	1.43962e+10	1.52984e+10	3.05589e+10	3.44894e+10	5.08936e+10	5.19737e+10	3.97333e+10	4.0931e+10	1.78515e+10	1.86465e+10	1.59322e+10	1.58618e+10	1.85491e+10
FALSE	High	Master Protein	AT3G12800.1	short-chain dehydrogenase-reductase B	0	FALSE	13.999	10	3	9	3	298	31.8	9.14	22.84	3	0	15128000	1.47245e+07	1.61557e+07	5017130	1.20006e+07	14599342	14591143	16120425	22036964	22427506	16508884	16466154	5.1628e+06	12760494	8660858	9.15657e+06
FALSE	High	Master Protein	AT3G13060.2	evolutionarily conserved C-terminal region 5	0	FALSE	10.804	3	1	1	1	634	69.4	5.58	2.75	1	0									1.41879e+06	1.11986e+06	565528
FALSE	High	Master Protein	AT3G13120.1	plastid ribosomal protein of the 30S subunit 10	0.002	FALSE	3.885	8	2	5	2	191	20.8	8.84	10.19	2	0	28983234	40309798	23958027	12211200	16170404	22069549	29012371	31109589	40667110	36320327	34028182	32526678	4.19151e+06
FALSE	High	Master Protein	AT3G13235.2	DNA-damage inducible 1	0	FALSE	72.729	21	6	65	6	414	45.3	4.93	192.03	6	0	110910991	1.22087e+08	1.34655e+08	1.38212e+08	1.27993e+08	1.09553e+08	2.71077e+08	291766000	3.15068e+08	3.3888e+08	2.44375e+08	2.66515e+08	113909774	126387572	1.14582e+08	1.27937e+08	1.33069e+08
FALSE	High	Master Protein	AT3G13300.1	VARICOSE	0	FALSE	17.826	3	3	6	3	1344	145.6	6.1	12.7	3	0	1.61073e+06		1.16033e+07	1.37119e+07	2.24761e+07	2.16739e+07	9.12682e+07	108615288	138676422	129916845	114070594	122331993	46442257	40130394	4.52303e+07	3.94416e+07	48439228
FALSE	High	Master Protein	AT3G13330.1	proteasome activating protein 200	0	FALSE	28.072	4	6	15	6	1811	202.8	6.76	27.9	6	0	19524126	48358492	29559728	4.27716e+07	5.46418e+07	4.89805e+07	57144929	3.99665e+07	59132744	55275569	42534249	4.6031e+07	1.76791e+07	2.09035e+07	2.17693e+07	1.98186e+07	1.80969e+07
FALSE	High	Master Protein	AT3G13460.1	evolutionarily conserved C-terminal region 2	0	FALSE	4.794	4	2	4	2	667	72.4	5.96	0	2	0							834543	901418	814255	1.94439e+06	429496	972706
FALSE	High	Master Protein	AT3G13470.1	chaperonin-60beta2	0	FALSE	576.133	61	34	538	7	596	63.3	5.73	1796.62	34	0	1.20193e+08	1.20827e+08	5.84926e+07	6.72197e+07	113471737	115706790	2.79807e+08	3.0611e+08	3.42577e+08	4.04761e+08	2.58764e+08	2.94721e+08	26707456	28470280	4.00846e+07	35691062	36532715
FALSE	High	Master Protein	AT3G13490.1	OVULE ABORTION 5, ARABIDOPSIS THALIANA LYSYL-TRNA SYNTHETASE 2	0	FALSE	22.491	12	5	10	5	602	67.5	6.02	16.46	5	0							21669846	28300918	27618756	42503856	239008208	200985050	1.02221e+08	158146287	75356992	80691120	68540968
FALSE	High	Master Protein	AT3G13560.3	no full name available	0	FALSE	95.764	23	8	60	8	505	54.4	6.35	200.78	8	0	19876788	1.40094e+07	43711231	4.72173e+07	31363044	29967766	242758506	1.53457e+08	2.4062e+08	2.85796e+08	1.71265e+08	1.8433e+08	532218194	561571626	600838388	5.89423e+08	612470945
FALSE	High	Master Protein	AT3G13580.2	no full name available	0	FALSE	66.581	45	11	55	1	244	28.4	9.95	106.55	11	0	48721464	53067096	56061256	52803356	51123508	42666732	121530632	130860136	172907200	162738464	123208376	122587608	62362140	82877992	57834580	57153940	70642440
FALSE	High	Master Protein	AT3G13750.1	beta galactosidase 1, beta-galactosidase 1	0	FALSE	123.455	12	10	165	6	847	93.6	8.53	509.45	10	0	249603834	2.78318e+08	493476438	536622481	1189976483	1.12072e+09	426514076	471451515	331490085	309533327	2.37655e+08	221900097	1035938299	1.0823e+09	8.0282e+08	7.8304e+08	8.53946e+08
FALSE	High	Master Protein	AT3G13800.1	no full name available	0	FALSE	16.697	10	3	12	3	361	40.4	7.53	27.51	3	0	73661320	68835784	47327380	39550872	160182602	118417656	99454762	126609744	80346112	126552864	93301632	85245760	51784406	57170534	41904279	46532990	79220392
FALSE	High	Master Protein	AT3G13860.1	heat shock protein 60-3A	0	FALSE	13.018	2	1	3	1	572	60.4	6.1	6.58	1	0							1.0373e+06	1.53671e+06	2.38668e+06	1.79912e+06
FALSE	High	Master Protein	AT3G13920.1	eukaryotic translation initiation factor 4A1	0	FALSE	101.303	43	15	87	15	412	46.7	5.68	193.4	15	0	1.52172e+08	1.62264e+08	1.97259e+08	2.27588e+08	2.00681e+08	1.81678e+08	3.82713e+08	3.96556e+08	5.92848e+08	6.46366e+08	3.01034e+08	3.19453e+08	1.20954e+08	1.79661e+08	1.55486e+08	1.71289e+08	2.09284e+08
FALSE	High	Master Protein	AT3G13930.1	mitochondrial pyruvate dehydrogenase subunit 2-2	0	FALSE	32.892	13	6	17	6	539	58.4	7.65	42.4	6	0	54726171	5.39852e+07	6.19995e+07	67137973	57172548	91212233	161027439	183317336	190055380	197692368	187884386	166941442	36670393	94655741	75043367	7.80967e+07	55739353
FALSE	High	Master Protein	AT3G14010.5	CTC-interacting domain 4	0.007	FALSE	2.615	2	1	1	1	603	66.5	6.92	1.78	1	0					4449572		5.87976e+06	5383760	3.8213e+06	7567952		4.04287e+06
FALSE	High	Master Protein	AT3G14067.1	Senescence-Associated Subtilisin Protease	0	FALSE	374.239	48	20	331	20	777	81.8	6.77	1160.18	20	0	1.45705e+09	1584852786	1660042083	1.76374e+09	1873294925	1835950432	3338614223	3.73502e+09	4281039394	4457191083	3767891542	3.75452e+09	5.76284e+09	5.98059e+09	2479252535	2462140923	2725141316
FALSE	High	Master Protein	AT3G14210.1	epithiospecifier modifier 1	0	FALSE	434.162	63	17	824	17	392	44	7.72	3121.91	17	0	4.21873e+09	4.25491e+09	3.51242e+09	4.09639e+09	3.44762e+09	3.40093e+09	2.31533e+10	2.53871e+10	4.38553e+10	4.13731e+10	2.80606e+10	2.81708e+10	9.50052e+09	1.1146e+10	1.42781e+10	1.44941e+10	1.53036e+10
FALSE	High	Master Protein	AT3G14240.1	no full name available	0	FALSE	16.088	5	3	6	3	775	82.5	7.2	6.75	3	0	5860064	5.1353e+06	3.18277e+06	3.95214e+06						3505560					4.01622e+06		4.83965e+06
FALSE	High	Master Protein	AT3G14290.1	20S proteasome alpha subunit E2	0	FALSE	132.676	52	11	99	1	237	26	4.75	312.93	11	0
FALSE	High	Master Protein	AT3G14310.1	pectin methylesterase 3, OVERLY ZINC SENSITIVE 2	0	FALSE	134.443	25	10	54	10	592	64.2	8.87	192.03	10	0	1.85117e+06	1.56392e+06	7.68816e+07	7.05922e+07	4.54431e+06	3.74817e+06	2.23351e+08	2.688e+08	4.92955e+08	475520701	233106354	279803475	75811461	134731568	1.53888e+08	1.38792e+08	1.54265e+08
FALSE	High	Master Protein	AT3G14350.1	STRUBBELIG-receptor family 7	0	FALSE	15.256	3	2	4	2	717	77.6	6.7	10.2	2	0								2.16935e+06		3182358		2530031			3.25921e+06		5.10892e+06
FALSE	High	Master Protein	AT3G14390.1	meso-diaminopimelate decarboxylase 1	0	FALSE	137.007	32	12	119	3	484	53.5	6.98	368.88	12	0	16346305	19286626	11690134	11423285	24729990	19556520	84875346	91005660	95905498	90746767	83180447	81480765	38750897	3.99893e+07	2.58635e+07	3.78639e+07	43122967
FALSE	High	Master Protein	AT3G14415.3	glycolate oxidase 2	0	FALSE	428.329	72	26	650	10	367	40.3	8.97	1746.88	26	19	5.38303e+09	5.36111e+09	4.29847e+09	4.42784e+09	5.14107e+09	5.35663e+09	1.19914e+10	1.34249e+10	1.673e+10	1.75385e+10	1.21984e+10	1.2701e+10	7.37918e+09	8.23228e+09	9.37699e+09	9.60583e+09	1.1492e+10
FALSE	High	Master Protein	AT3G14420.2	glycolate oxidase 1	0	FALSE	368.627	69	23	613	7	367	40.3	9.13	1602.98	23	0	2868534705	2.89946e+09	2.39463e+09	2483754122	3395834344	3294412231	5888512424	6237919284	8136563844	8097973230	5531490219	5591683165	4929590783	5085921539	5271794337	4767331014	5615346818
FALSE	High	Master Protein	AT3G14840.2	LysM RLK1-interacting kinase 1	0.005	FALSE	2.739	2	1	1	1	1020	112.2	6.19	0	1	0							1.88315e+06		25388304							867517
FALSE	High	Master Protein	AT3G14920.1	no full name available	0	FALSE	129.615	20	11	88	11	609	69	6.8	260.76	11	0	280131766	283456920	2.80221e+08	2.70552e+08	291894404	2.93152e+08	3.2551e+08	3.26953e+08	391357426	4.03041e+08	2.94131e+08	3.10354e+08	4.75576e+08	5.23327e+08	5.15801e+08	4.55547e+08	5.26889e+08
FALSE	High	Master Protein	AT3G14930.2		0	FALSE	244.201	49	16	203	16	418	46.2	7.11	713.88	16	0	5.33966e+08	5.42672e+08	5.17861e+08	5.15598e+08	774788983	7.51476e+08	1.60916e+09	1783135043	2.51887e+09	2.51541e+09	1.6751e+09	1.66387e+09	1.02298e+09	1.00992e+09	9.09242e+08	9.37167e+08	1.03065e+09
FALSE	High	Master Protein	AT3G14990.1	DJ-1 homolog A	0	FALSE	110.39	34	8	77	8	392	41.8	5.41	261.7	8	0	203737566	1.77943e+08	1.78297e+08	170329662	2.13412e+08	2.02023e+08	291122239	322407346	402915705	422257260	313334828	310325332	117197403	138626838	1.17225e+08	106715464	1.30673e+08
FALSE	High	Master Protein	AT3G15020.1	mitochondrial malate dehydrogenase 2	0	FALSE	148.52	49	10	89	4	341	35.9	8.19	394.91	10	0	4582047	5352200	6.6384e+06	4.62177e+06	3.75798e+06		32300880	30530102	4.46795e+07	4.76607e+07	3.3383e+07	3.2805e+07	8.26103e+06	7524884		6068425	9211315
FALSE	High	Master Protein	AT3G15190.1	plastid ribosomal protein S20	0	FALSE	30.695	13	3	14	3	202	21.8	10.13	35.38	3	0	2.64686e+07	2.47777e+07	3.88131e+07	25243763	9373364	5453457	5.02763e+07	5.92109e+07	54340899	4.7404e+07	4.0243e+07	41243618	5.93809e+06	5.86262e+06
FALSE	High	Master Protein	AT3G15260.2	no full name available	0	FALSE	33.119	16	4	10	2	289	31.6	5.81	24.58	4	1	29515900	2.84708e+07	42580672	46938808	50900648	48340812	2.04022e+08	2.32117e+08	2.82314e+08	2.99326e+08	2.01234e+08	2.17417e+08	97984456	1.04739e+08	84373648	7.55876e+07	98776968
FALSE	High	Master Protein	AT3G15352.4	cytochrome c oxidase 17, ARABIDOPSIS THALIANA CYTOCHROME C OXIDASE 17	0	FALSE	15.2	16	1	10	1	97	11.1	8.27	37.53	1	0	1.21012e+06	1.65365e+06	1.13196e+06	1.14171e+06	1.66084e+06	1.99007e+06	2.05969e+06	2.45546e+06	2122755	3.58657e+06	1.34887e+06	1.69811e+06
FALSE	High	Master Protein	AT3G15353.1	metallothionein 3	0	FALSE	14.436	26	1	6	1	69	7.4	4.72	5.65	1	0						287229		939802	429777	1.45251e+06	217251	819064
FALSE	High	Master Protein	AT3G15356.1	no full name available	0	FALSE	175.995	62	13	209	11	271	29.7	8.87	757.81	13	2	2483469953	2614012001	2.34875e+09	2853005068	3281012983	3523624636	5.65325e+09	6095345541	8045956249	8.27712e+09	5843526406	5.84259e+09	2714130950	2.77854e+09	2.42703e+09	2.48452e+09	2.49075e+09
FALSE	High	Master Protein	AT3G15360.1	ARABIDOPSIS THIOREDOXIN M-TYPE 4, thioredoxin M-type 4	0	FALSE	97.67	33	6	157	6	193	21.2	9.57	486.41	6	0	2.409e+09	2454755701	2.30998e+09	2420250791	2.7772e+09	2704639723	3782169101	3939126710	5148181376	5068355154	3770137234	3860532646	2.73402e+09	2.86148e+09	2157916441	2211485576	2.46264e+09
FALSE	High	Master Protein	AT3G15520.3	no full name available	0	FALSE	18.005	9	4	7	4	466	50.5	7.06	6.53	4	0	11990854	10643937	32988313	14654711			1.55806e+07	2.0667e+07	25003862	9.40793e+07	20253318	1.67125e+07	18229602			9987908	5592887
FALSE	High	Master Protein	AT3G15610.1	no full name available	0	FALSE	38.094	14	3	23	1	341	37.3	6.47	61.41	3	0
FALSE	High	Master Protein	AT3G15690.2	biotin/lipoyl attachment domain containing 3, BCCP-Like Protein 2	0	FALSE	24.43	20	2	7	2	263	28.2	9.1	29.04	2	0					12044603		47254526	28967733	18733602	28539438	36879477	35590086	34302728	50415608	28526870	28309010	2.26909e+07
FALSE	High	Master Protein	AT3G15730.1	phospholipase D alpha 1	0	FALSE	380.417	46	26	207	26	810	91.8	5.87	735.15	26	0	1.3834e+09	8.53246e+08	1.3423e+09	9.41424e+08	5.54467e+08	5.54159e+08	1710093757	1903178237	1.79362e+09	2003250377	1.39142e+09	1425007270	6999005498	7247007080	7625047310	6337938384	6.76506e+09
FALSE	High	Master Protein	AT3G15790.3	methyl-CPG-binding domain 11	0	FALSE	26.31	16	4	6	3	254	27.6	4.88	15.05	4	0	3.49216e+06	4.57624e+06	3.69772e+06	5.009e+06	4.69924e+06	5.1353e+06	7.86161e+06	8.59174e+06	8.27043e+06	1.0778e+07	5.00548e+06	5914531	2.9166e+06			3644674
FALSE	High	Master Protein	AT3G15840.1	post-illumination chlorophyll fluorescence increase	0	FALSE	17.257	9	2	17	2	268	29.7	6.09	34.16	2	0	20724144	20859568	27112846	35318600	24028120	27021430	41203190	48562013	66366352	61779466	60290165	68233974	46684484	52316533	3.84185e+07	41348708	39037215
FALSE	High	Master Protein	AT3G16110.1	PROTEIN DISULFIDE ISOMERASE 4, ARABIDOPSIS THALIANA PROTEIN DISULFIDE ISOMERASE 4, PDI-like 1-6	0.003	FALSE	3.245	1	1	6	1	534	59.5	5.02	9.3	1	0	11808388	12619745	14822615	14393282	18821084	14537775	15551367	18592458	18528142	17948716	12062825	18221726		12380401			11326622
FALSE	High	Master Protein	AT3G16190.1	no full name available	0	FALSE	12.466	14	2	9	2	196	21.8	6.11	18.82	2	0	21760184	16835252	2.67648e+07	18793904	39996704	40209636	56075457	72416517	80292579	7.94851e+07	62372863	69828668	35870904	35365776	29322992	29518078	34164832
FALSE	High	Master Protein	AT3G16370.1		0	FALSE	63.665	23	6	23	6	353	38.2	8.31	64.13	6	0	8.33135e+06	12791300	5.49359e+06	9.07287e+06	8890001	2.00229e+07	1.14055e+08	150309219	190518704	202654698	1.18191e+08	141764184	5.80543e+06	1.47455e+07	4.03279e+06	8.60281e+06	2.02327e+06
FALSE	High	Master Protein	AT3G16400.2	nitrile specifier protein 1, NITRILE SPECIFIER PROTEIN 1, MYROSINASE-BINDING PROTEIN-LIKE PROTEIN-470	0	FALSE	242.539	49	17	175	17	470	51.6	5.53	549.8	17	0	691686374	6.95831e+08	6.58443e+08	704250084	845215811	878597420	853259769	9.65923e+08	8.848e+08	9.22874e+08	672413046	7.11359e+08	388811972	4.57871e+08	3.32502e+08	3.19742e+08	3.79278e+08
FALSE	High	Master Protein	AT3G16420.2	PYK10-binding protein 1, JACALIN-RELATED LECTIN 30	0	FALSE	71.678	27	5	34	5	298	32.1	5.77	108.11	5	0	1.38674e+08	137521619	1.24861e+08	136869302	1.16181e+08	1.13656e+08	100829756	95255450	124082325	1.24514e+08	76639227	7.99996e+07	41327694	75075351	4.9691e+07	38938842	38842937
FALSE	High	Master Protein	AT3G16460.1	jacalin-related lectin 34	0	FALSE	8.978	5	2	2	2	705	72.4	5.5	2.42	2	0	12166711	7594608	1.33385e+07	8.01761e+06	1.43289e+07	9233520	6960088	7411090	8869819			6.40088e+06
FALSE	High	Master Protein	AT3G16470.1	jacalin-related lectin 35, JACALIN-LECTIN LIKE 1, JASMONATE RESPONSIVE 1	0	FALSE	184.322	61	14	111	14	451	48.5	5.26	397.29	14	0	463039025	409673400	627050749	632365463	4.76486e+08	4.86853e+08	633829770	7.40086e+08	674490856	658995875	531485458	548671183	309561111	3.48436e+08	252520605	2.44258e+08	262037548
FALSE	High	Master Protein	AT3G16520.3	UDP-glucosyl transferase 88A1	0	FALSE	86.544	29	11	73	11	462	51.2	5.91	164.97	11	0	346090800	328854382	241932128	2.48653e+08	353918004	337548602	4.19897e+08	458067442	603573688	535702616	3.71003e+08	3.73529e+08	265574513	2.68415e+08	2.60933e+08	2.56281e+08	307819798
FALSE	High	Master Protein	AT3G16530.1	no full name available	0	FALSE	237.119	54	12	228	10	276	30.5	7.55	836.14	12	0	1522989210	1.71407e+09	1383946529	1.51373e+09	1.36656e+09	1.39541e+09	4323622926	4799874781	6491540905	6408140560	4021383164	4233717680	2146211260	2365674649	2168740886	2043976078	2282543345
FALSE	High	Master Protein	AT3G16640.1	translationally controlled tumor protein	0	FALSE	178.29	61	9	155	9	168	18.9	4.64	521.22	9	0	1.56785e+09	1519272846	1.37121e+09	1.40775e+09	1.21357e+09	1244232867	2.02678e+09	2.21222e+09	2.84479e+09	2.90024e+09	2304400777	2.28872e+09	1.44238e+09	1.48213e+09	1.52967e+09	1.49871e+09	1.60178e+09
FALSE	High	Master Protein	AT3G16670.1	no full name available	0	FALSE	37.822	53	3	58	3	154	15.9	8.1	97.04	3	0	7940427760	7962127872	4833189816	5.08036e+09	7233189738	7395025920	7.2132e+09	7.67705e+09	9.39448e+09	9.48684e+09	8016474578	8.13855e+09	2.12784e+09	2.30608e+09	1592815572	1382921149	1421188352
FALSE	High	Master Protein	AT3G16850.1	Polygalacturonase Clade F 5	0	FALSE	176.324	37	10	64	10	455	49.1	5.81	278.24	10	0	36294408	70708160	1.12485e+08	130424133	115947814	117091196	3.57368e+08	393013362	624988685	6.63446e+08	4.54836e+08	415025954	2.56721e+08	339184301	3.33346e+08	321989013	381070703
FALSE	High	Master Protein	AT3G16910.1	acyl-activating enzyme 7, ACETATE NON-UTILIZING 1	0	FALSE	58.852	12	6	47	6	569	62.9	8.12	122.63	6	0	9.27596e+07	8.69192e+07	5.59477e+07	6.16752e+07	90941974	84412910	1.42694e+08	1.54022e+08	2.00232e+08	208278901	1.27395e+08	111396311	7.10966e+07	79265277	72825158	8.02743e+07	8.31289e+07
FALSE	High	Master Protein	AT3G16990.1	no full name available	0	FALSE	30.46	22	4	9	4	221	25.1	5	26.78	4	0	2.50474e+07	2.42895e+07	39419448	35904160	66471849	64493022	72468362	67263110	84675258	88223086	72328012	69147316	163721254	186786230	176487196	161814360	263935394
FALSE	High	Master Protein	AT3G17130.1	no full name available	0	FALSE	15.2	10	1	3	1	183	19.4	5.96	13.33	1	0													7544298	10678753	8336170	3.92566e+06	6361278
FALSE	High	Master Protein	AT3G17180.1	serine carboxypeptidase-like 33	0	FALSE	14.691	10	4	17	4	478	54.1	6.4	24.79	4	0	28057332	34969825	23103235	28553880	1.60273e+07	1.44245e+07	37627306	28332492	23272089	27373672	28713648	25736266	36879013	42369418	28031726	25020109	29265115
FALSE	High	Master Protein	AT3G17210.2	heat stable protein 1, A. THALIANA HEAT STABLE PROTEIN 1	0	FALSE	99.354	75	5	83	5	109	12.2	5.68	325.68	5	0	397538825	374186521	459379790	4.481e+08	510676552	4.98652e+08	712833279	811647104	1083776804	1066146686	7.08138e+08	739451092	355965015	375581908	396603027	406614948	352688576
FALSE	High	Master Protein	AT3G17240.1	lipoamide dehydrogenase 2	0	FALSE	177.907	46	18	178	7	507	54	7.03	444.33	18	0	2.63267e+07	4.2834e+07	4.59035e+07	3.70448e+07	2.18327e+07	21305061	8.17376e+07	8.58108e+07	118027013	1.60782e+08	1.02911e+08	1.04271e+08	12385723	6.61267e+07	5.37569e+07	3.76406e+07	4.58294e+07
FALSE	High	Master Protein	AT3G17390.1	METHIONINE ADENOSYLTRANSFERASE 4, S-ADENOSYLMETHIONINE SYNTHETASE 3, METHIONINE OVER-ACCUMULATOR 3	0	FALSE	299.771	55	18	238	7	393	42.8	5.81	785.42	18	11	1.21219e+09	1.29365e+09	1.20489e+09	1.31787e+09	1.14423e+09	1166219204	1.93191e+09	2.10535e+09	3.45743e+09	3507731204	2.12786e+09	2120494529	9.54969e+08	1.00662e+09	931670452	8.06341e+08	1.11715e+09
FALSE	High	Master Protein	AT3G17640.1	no full name available	0	FALSE	26.903	14	3	22	3	396	42.9	6.93	56.39	3	0	220834932	219691668	173381712	197997472	194156360	89468064	71817704	67350424	58108600	63998756	48556024	59985508	437394864	463780128	364970800	385385616	471489488
FALSE	High	Master Protein	AT3G17770.1	no full name available	0	FALSE	29.064	8	4	13	4	595	61.9	5.14	32.58	4	0		1.15341e+06	601798	1.07135e+06	745381	770792	3.50598e+07	1.23739e+08	3.71011e+07	38508011	36727305	9.29735e+07	1.19023e+07	23483119	1.13872e+07	1.76584e+07	1.90918e+07
FALSE	High	Master Protein	AT3G17790.1	purple acid phosphatase 17	0	FALSE	7.852	7	2	3	2	338	38.3	5.99	6.07	2	0	20305232	16526833	2.34352e+07	19109938	22652742	20610030	2.07142e+07	2.14923e+07	25241877	29768118	23405228	25229274	6.39606e+06	1.21109e+07	4249713	9253864	9.44241e+06
FALSE	High	Master Protein	AT3G17810.1	pyrimidine 1	0	FALSE	113.968	43	12	85	12	426	46.8	6.8	226.87	12	0	257759948	213946648	2.05127e+08	2.19719e+08	255696503	267740687	4.25444e+08	4.65984e+08	526791970	551078610	421054310	422063408	234174812	2.19708e+08	1.94899e+08	153150571	1.89839e+08
FALSE	High	Master Protein	AT3G17820.1	glutamine synthetase 1.3, ARABIDOPSIS THALIANA GLUTAMINE SYNTHASE CLONE KB6, GLUTAMINE SYNTHETASE 1;3	0	FALSE	83.471	26	7	80	4	354	38.6	6.06	202.11	7	0	30260534	6.64145e+06	3.556e+07	4.08941e+07	2.46163e+07	27781620	18289012	45216913	4.20628e+07	34454719	1.73955e+07	3.57268e+07	2.67005e+07	1.43273e+07	9.56833e+06	1.07473e+07	1.51679e+07
FALSE	High	Master Protein	AT3G17840.1	receptor-like kinase 902	0	FALSE	21.062	5	3	32	3	647	70.4	6.57	75.06	3	0	75151636	82666056	7.09098e+07	9.53511e+07	8.96121e+07	89333859	65855409	71294195	63094524	61561790	54821560	52883060	151977374	152638799	101146336	109051010	125772940
FALSE	High	Master Protein	AT3G17940.1	no full name available	0	FALSE	39.689	18	5	42	5	341	37.2	6.33	93.82	5	0	110765056	118941986	94560967	101767962	116478212	107312629	107700418	104791133	128698700	127176116	91323388	75353583	87878462	84563826	79558272	82989624	85214871
FALSE	High	Master Protein	AT3G18050.1	no full name available	0	FALSE	34.973	17	4	12	4	335	36.5	7.56	29.43	4	0	2.43584e+07	26255284	1.38748e+07	2.15851e+07	22529568	17499952	23461923	1.72173e+07	5.26437e+07	4.73891e+07	32803723	3.31581e+07	4.89971e+07	58535904	42233981	4.85183e+07	4.07227e+07
FALSE	High	Master Protein	AT3G18060.1	no full name available	0	FALSE	206.324	44	18	117	18	609	66	5.96	346.44	18	0	2.49528e+08	3.05216e+08	274963856	2.80245e+08	398384502	4.52298e+08	859635934	9.64853e+08	9.00007e+08	9.11983e+08	6.77912e+08	6.9158e+08	4.00506e+08	3.02099e+08	3.46617e+08	407508381	437157698
FALSE	High	Master Protein	AT3G18130.1	receptor for activated C kinase 1C	0	FALSE	19.256	17	5	31	1	326	35.8	7.12	48.41	5	2	21276840	13551273	1.9511e+07	1.3705e+07	26880104	9811592	31612351	19804018	38101334	37653136	20335282	1.97111e+07	13816731		14626107	4.2245e+06	2.60469e+07
FALSE	High	Master Protein	AT3G18190.1	Chaperonin containing T-complex polypeptide-1 subunit 4	0	FALSE	116.977	26	12	108	12	536	57.7	7.68	282.83	12	0	3.50118e+08	3.03845e+08	2.73104e+08	2.52495e+08	3.52744e+08	3.69848e+08	2.52584e+08	2.60055e+08	3.76337e+08	3.56355e+08	259857410	2.66758e+08	1.91949e+08	213386307	1.98305e+08	1.79481e+08	2.28562e+08
FALSE	High	Master Protein	AT3G18420.1	SLOW GREEN 1	0	FALSE	5.214	4	1	1	1	316	35.6	5.26	2.47	1	0	9956064									13055242	6.64331e+06
FALSE	High	Master Protein	AT3G18490.1	ASPARTIC PROTEASE IN GUARD CELL 1	0	FALSE	425.821	69	21	778	21	500	53.2	5.52	2691.25	21	0	3.34848e+09	3.34852e+09	4.19202e+09	4.48219e+09	3.78413e+09	3.67912e+09	5.75449e+09	6018944206	7.79393e+09	7.83342e+09	5.3445e+09	5.24071e+09	1.33637e+10	1.48659e+10	1.63157e+10	1.62318e+10	1.72621e+10
FALSE	High	Master Protein	AT3G18740.1		0	FALSE	29.006	27	2	11	1	112	12.3	9.69	34.72	2	0				2.47407e+06			6488261	5659694	6.06521e+06	5.96195e+06	4.0894e+06	4.66395e+06		1.95408e+06	1.33201e+06
FALSE	High	Master Protein	AT3G18780.3	FRIZZY AND KINKED SHOOTS 2, LIGHT STRESS-REGULATED 2, DEFORMED ROOT HAIRS 1, actin 2, ENHANCER OF LRX1 2	0	FALSE	193.418	54	15	155	8	377	41.9	5.58	461.75	15	2	4.20087e+08	4.54582e+08	632628746	644482877	216186023	175037380	543350008	600764298	1037336083	1042753286	7.01896e+08	670740261	382970143	4.19077e+08	353641707	337223764	647001402
FALSE	High	Master Protein	AT3G18820.1	RAB GTPase homolog G3F	0	FALSE	21.303	17	3	4	3	206	23.1	5.08	7.88	3	0	15207988	24321109	20385460	1.63309e+07	16191858	15796640	43947700	24201220	67572508	52042658	3.24678e+07	67178294	27971788	31643356	29846096	2.96759e+07	30551458
FALSE	High	Master Protein	AT3G18860.1	no full name available	0	FALSE	44.685	11	5	15	5	760	84.2	5.58	48.3	5	0	2.59266e+08	230419042	93278891	1.1071e+08	2.11461e+08	208023436	9.8964e+07	77768545	76802415	72342690	7.97316e+07	52875831	1.24757e+08	151767370	4340725	1.17286e+08	1.13733e+08
FALSE	High	Master Protein	AT3G18890.1	translocon at the inner envelope membrane of chloroplasts 62	0	FALSE	15.2	3	1	2	1	641	68.3	8.1	3.29	1	0	7.33567e+06				9773018	8537637	35363496	40892548	8.14612e+06	13241348	9848731	7087896					13920114
FALSE	High	Master Protein	AT3G19000.1	no full name available	0	FALSE	10.089	4	1	1	1	352	40.6	5.58	3.02	1	0		15979210	9854400	9455903	14477228	17382042	17109830	18217638	22340142	22158032	17178056	15448679		4.06814e+06			7.07006e+06
FALSE	High	Master Protein	AT3G19010.1	no full name available	0	FALSE	131.415	40	9	78	9	349	40.7	5.45	263.02	9	0	1.2788e+08	1.33016e+08	1.12779e+08	1.13601e+08	1.46609e+08	1.52744e+08	1.90049e+08	1.90374e+08	262964035	3.12983e+08	1.96987e+08	1.87231e+08	7.47794e+07	8.12224e+07	9.23184e+07	1.17953e+08	1.37276e+08
FALSE	High	Master Protein	AT3G19170.1	presequence protease 1	0	FALSE	783.062	58	57	677	44	1080	120.9	5.68	2180.78	57	13	3.73895e+09	3.73688e+09	3.48902e+09	3497751715	4.7601e+09	4.80059e+09	5557553719	5.83829e+09	6.68216e+09	6539466321	5.14802e+09	5.15374e+09	3.49711e+09	3565938124	3269414484	3.28381e+09	3.97269e+09
FALSE	High	Master Protein	AT3G19400.1	no full name available	0	FALSE	32.392	10	4	26	4	362	40.3	4.89	81.91	4	0	1.03679e+08	96091251	101015931	106604262	118337072	99496336	246970862	258691024	298642716	297265436	250750378	256686540	65059624	82485176	78074524	100194314	128417320
FALSE	High	Master Protein	AT3G19420.1	PTEN 2, phosphatase and TENsin homolog deleted on chromosome ten 2A, modified transport to the vacuole 3	0	FALSE	7.072	6	2	5	2	611	66.4	5.49	0	2	0							1.27345e+06	1.40431e+06		1.87782e+06	1124655	1.36834e+06				380333	409840
FALSE	High	Master Protein	AT3G19450.1	CINNAMYL ALCOHOL DEHYDROGENASE 4	0	FALSE	212.442	59	13	101	12	365	39.1	5.55	345.94	13	1	2264401581	2.8335e+09	2.80525e+09	3.10335e+09	3830418354	4074338355	4005957331	4.64015e+09	3.0513e+09	3.10939e+09	2.85381e+09	3.29164e+09	2.80392e+09	2.94407e+09	2.45546e+09	2.24023e+09	2.18244e+09
FALSE	High	Master Protein	AT3G19480.1	phosphoglycerate dehydrogenase 3	0	FALSE	54.049	14	7	34	5	588	62.1	8.24	85.57	7	0	4.11828e+07	37867322	4.10363e+07	49896518	7.30184e+07	7.56561e+07	53171919	75717964	7.69378e+07	86585770	47420715	62098899	6.02365e+07	5.26328e+07	5.3268e+07	3.63342e+07	4.61717e+07
FALSE	High	Master Protein	AT3G19620.1	no full name available	0	FALSE	289.983	34	23	265	22	781	85.4	8.51	825.99	23	1	1.867e+09	1.77755e+09	1.53799e+09	1.46626e+09	1.73833e+09	1.81947e+09	3036201393	3332483922	3616291315	3.7238e+09	3692075135	3.883e+09	3.46851e+09	3633430223	2.97232e+09	2988970675	2.98746e+09
FALSE	High	Master Protein	AT3G19990.2	no full name available	0	FALSE	22.954	6	3	18	3	450	51.5	6.06	33.99	3	0	2.32615e+07	3.20374e+07	2.78125e+07	3.74458e+07	42703050	35101894	55131879	56544762	55953665	59433594	45888658	51861073	2.33277e+07	2.60667e+07	21489279	2.78654e+07	3.19983e+07
FALSE	High	Master Protein	AT3G20050.1	Chaperonin containing T-complex polypeptide-1 subunit 1, T-complex protein 1 alpha subunit	0	FALSE	85.932	22	9	44	9	545	59.2	6.3	115.72	9	0	1.348e+08	1.49169e+08	1.26936e+08	1.16731e+08	2.11317e+08	186926776	8.54534e+08	7.41161e+08	839295152	9.12828e+08	719310992	8.37566e+08	847857334	864346106	627038293	6.49436e+08	797563497
FALSE	High	Master Protein	AT3G20330.2	PYRIMIDINE B, Aspartate transcarbamoylase	0	FALSE	74.893	27	10	58	10	390	43.1	6.6	150.25	10	0	6.7423e+07	94137805	7.26377e+07	9.42129e+07	168453307	142956850	210500967	191701945	322294914	367017546	249513672	255712330	39423849	83673987	71919066	71910042	8.15599e+07
FALSE	High	Master Protein	AT3G20390.2	Reactive Intermediate Deaminase A	0	FALSE	97.016	36	8	99	8	255	27.8	9.07	319.86	8	0	1151810290	1.27114e+09	1.05766e+09	1142667043	1456521055	1476758735	2327054328	2505775672	3188755016	3364185560	2520433191	2614425400	1236486616	1341291425	1116406561	1162494736	1.20974e+09
FALSE	High	Master Protein	AT3G20500.1	purple acid phosphatase 18, PURPLE ACID PHOSPHATASE 18	0	FALSE	69.309	20	6	25	6	437	49.8	6.24	69.98	6	0	9.33381e+07	90999721	6.19841e+07	6.59275e+07	6.21994e+07	55308937	8.25255e+07	81060801	88270972	98950857	62787354	63089398	164860526	171822735	151418112	1.34169e+08	1.42554e+08
FALSE	High	Master Protein	AT3G20630.1	ubiquitin-specific protease 14, TITAN6, TARANI, phosphate deficiency root hair defective1	0	FALSE	9.912	2	1	1	1	797	88.3	5.21	3.18	1	0								12532229		13797946		12633487
FALSE	High	Master Protein	AT3G20790.1	no full name available	0	FALSE	43.391	24	7	31	7	355	38.6	5.74	89.1	7	0	56200371	92851150	51508780	83400316	73325140	91243816	1.20791e+08	110464034	1.42724e+08	179335252	1.26935e+08	127664741	8.65678e+07	78447097	71024383	50729036	7.01872e+07
FALSE	High	Master Protein	AT3G20820.1	no full name available	0	FALSE	31.933	15	5	15	5	365	39.8	8.41	25.1	5	0	185417306	225090958	85219938	84357792	125726082	138453616	112251207	120015762	133956671	165842140	131543010	88999814	154203819	143551598	119576889	103118834	9.87311e+07
FALSE	High	Master Protein	AT3G21055.2	photosystem II subunit T	0	FALSE	28.842	9	2	20	2	143	15.6	9.63	50.82	2	0				1.97294e+06			378706284	415376792	807048536	834592032	580388628	479750372	115860906	158197303	142232346	145920330	197686884
FALSE	High	Master Protein	AT3G21110.1	PURIN C, purin 7	0	FALSE	35.81	15	4	9	4	411	46	6.44	26.88	4	0	42092440	42707309	31991906	29741354	39295324	42145744	28144082	25319168	38399554	37319894	69321532	24047161	15054203	12685875	13755418	12080585	2.05816e+07
FALSE	High	Master Protein	AT3G21160.1	alpha-mannosidase 2, ALPHA-MANNOSIDASE IA	0	FALSE	4.322	2	1	1	1	572	65.1	6.49	2.21	1	0	15918787	19056528	15500744	18616346	18323262	20096822							23126790	25660328	18892126	18041192	23353302
FALSE	High	Master Protein	AT3G21360.1	no full name available	0	FALSE	23.978	9	2	6	2	330	37.2	6.06	19.02	2	0				1.24263e+07	9893727	12638901	20165098	26496174	28944467	28067169	2.15726e+07	11297941	6920181	14107753	4626083	4572616	6.90657e+06
FALSE	High	Master Protein	AT3G21560.1	UDP-glucosyl transferase 84A2, Bright Trichomes 1	0	FALSE	5.353	2	1	10	1	496	55.8	6.92	16.3	1	0	1.26305e+06	4.71453e+06	1.10567e+06	2.37094e+06	2747644	4.5605e+06	2.33045e+06	4715405	1.90345e+06	4.09439e+06	1.65229e+06	3.64582e+06	1.55472e+06	5.13267e+06	1.08126e+06	2709346	1.49565e+06
FALSE	High	Master Protein	AT3G21630.1	chitin elicitor receptor kinase 1, LysM-containing receptor-like kinase 1, LYSM DOMAIN RECEPTOR-LIKE KINASE 1	0	FALSE	15.583	5	2	4	2	617	67.3	6.8	12.49	2	0	56746548	56014280	29197386	27632634	48408244	51812014	4.26869e+07	90526736	13648435	28409823	1.66802e+07	11159479	61283396	61876912	44637040	36395839	45521364
FALSE	High	Master Protein	AT3G21750.1	UDP-glucosyl transferase 71B1	0	FALSE	27.02	8	3	31	2	473	52.6	5.49	52.87	3	0	18794924	18184542	18503234	20903408	29124540	31261102	17703018	21213974	2.53166e+07	2.01163e+07	21395244	19616564	10876029	12287896		13049413
FALSE	High	Master Protein	AT3G21790.1	no full name available	0	FALSE	37.527	11	5	41	4	495	55.6	5.3	59.78	5	1	4.85218e+07	2.64994e+07	6.10091e+07	45884317	6.09986e+07	4.38406e+07	1.32853e+08	1.17964e+08	154529638	1.40213e+08	9.40702e+07	120687569	50783860	7.21241e+07	4.42096e+07	28271673	6.38368e+07
FALSE	High	Master Protein	AT3G22060.1	no full name available	0	FALSE	62.872	37	8	73	8	252	27.8	8.75	199.65	8	0	3.4366e+08	318170998	311812106	266631081	369684954	3.6355e+08	604388100	6.41758e+08	801419750	819057184	560742500	588174052	1172326822	1.26916e+09	1116366468	1146180028	1264555332
FALSE	High	Master Protein	AT3G22110.1	20S proteasome alpha subunit C1	0	FALSE	73.438	40	8	73	8	250	27.5	7.11	212.9	8	0	442352104	453430831	3.30076e+08	3.48332e+08	529400245	5.68765e+08	572381576	650764322	655957598	657673784	502102020	4.93736e+08	402581729	439797367	317371095	327061692	339069697
FALSE	High	Master Protein	AT3G22120.2	cell wall-plasma membrane linker protein	0	FALSE	24.272	5	1	7	1	351	36.7	9.82	13.81	1	0	32024220		20390728	3105772	4716829		6852461	10050191	12227349	5606707	37523788	16800062	78187104	59909612	21128380	12045548	31636910
FALSE	High	Master Protein	AT3G22142.1	no full name available	0	FALSE	17.473	2	2	13	2	1480	147.1	10.61	21.81	2	0	29418314		26573350										20462030	34955708	46874475	34019533	55446184
FALSE	High	Master Protein	AT3G22200.2	GAMMA-AMINOBUTYRATE TRANSAMINASE, POLLEN-PISTIL INCOMPATIBILITY 2, HEXENAL RESPONSE1	0	FALSE	95.879	28	9	95	9	513	56.3	8.25	244.2	9	0	6.40449e+08	7.35202e+08	5.89541e+08	6.54934e+08	9.82416e+08	1.02091e+09	8.49926e+08	911317289	738156343	7.18575e+08	6.71932e+08	707384071	4.81197e+08	5.18537e+08	4.31477e+08	4.31248e+08	4.78767e+08
FALSE	High	Master Protein	AT3G22480.1	prefoldin 2	0	FALSE	10.486	14	3	7	3	148	16.5	8.56	7.94	3	0	7.10355e+07	5.49563e+07	4.52445e+07	4.26677e+07	6.27991e+07	6.11468e+07	7.88027e+07	9.01059e+07	1.00564e+08	1.0095e+08	7.90159e+07	8.62607e+07	5.66953e+07	4.86264e+07	2.96297e+07	4.35214e+07	4.51463e+07
FALSE	High	Master Protein	AT3G22600.1	glycosylphosphatidylinositol-anchored lipid protein transfer 5	0	FALSE	11.058	6	1	35	1	170	17.3	5.19	102.62	1	0	108266296	117326880	102434168	101347944	137389792	150975984	128611912	155227424	103386904	149586912	90869928	107074696	482289760	570263168	355635680	325593792	279769408
FALSE	High	Master Protein	AT3G22630.1	20S proteasome beta subunit D1	0	FALSE	38.225	33	7	56	2	204	22.5	6.39	127.23	7	5	2.1225e+08	2.28405e+08	2.10283e+08	2.17853e+08	2.19011e+08	2.25299e+08	451119525	5.03166e+08	5.00802e+08	5.59133e+08	3.88798e+08	4.2477e+08	1.33228e+08	1.6591e+08	1.45838e+08	1.79158e+08	1.93364e+08
FALSE	High	Master Protein	AT3G22850.1	no full name available	0	FALSE	8.273	6	1	7	1	248	27.1	6.21	2.77	1	0	2.28095e+06	2.18457e+06	2.09321e+06	1.55652e+06	2.96054e+06	3.00643e+06	3.18653e+06	3703384	5176489	4.50635e+06	3.15954e+06	3017559	1.92471e+06	2147444	1.55302e+06	1.1117e+06	1.86881e+06
FALSE	High	Master Protein	AT3G22890.1	ATP sulfurylase 1	0	FALSE	147.897	34	12	104	9	463	51.4	6.81	308.23	12	2	287924932	3.15131e+08	221466370	244914952	3.004e+08	272801602	4.17746e+08	4.30861e+08	7.39276e+08	673687558	4.56951e+08	4.31237e+08	1.39993e+08	1.76483e+08	1.56499e+08	1.78687e+08	235723441
FALSE	High	Master Protein	AT3G22960.1	PLASTIDIAL PYRUVATE KINASE 1	0	FALSE	190.386	37	17	130	17	596	65.1	5.92	385.87	17	0	642778253	8.6594e+08	5.27954e+08	6.9589e+08	7.45776e+08	9.18273e+08	1119509197	1.40558e+09	1.28416e+09	1.46664e+09	1.02768e+09	1.23678e+09	5.54153e+08	633074049	444519125	4.72727e+08	4.8647e+08
FALSE	High	Master Protein	AT3G23490.2	cyanase	0	FALSE	147.921	62	9	150	9	168	18.6	5.63	489.38	9	0	4.26786e+08	4.2271e+08	4.56979e+08	520742573	6.40204e+08	5.91205e+08	7.43076e+08	8.32511e+08	7.79765e+08	8.98796e+08	6.3722e+08	7.92956e+08	5.18295e+08	4.69906e+08	3.21996e+08	3.52933e+08	3.83969e+08
FALSE	High	Master Protein	AT3G23570.2	no full name available	0	FALSE	67.549	44	6	20	6	239	26.5	5.48	46.06	6	0	4344115	4.85433e+06	5.53311e+06	9037761	7261381	1.24605e+07	69296722	5.50629e+07	9.96652e+07	89786540	7.73799e+07	67762670	16236879	2.42981e+07	29532714	3.31067e+07	4.16083e+07
FALSE	High	Master Protein	AT3G23600.1	no full name available	0	FALSE	226.854	77	10	172	10	239	25.8	5.31	615.09	10	0	560021337	5.08316e+08	492386778	4.76242e+08	6.76675e+08	648180125	1.11604e+09	1191752122	1615394966	1.53234e+09	1.7119e+09	1118757726	623810180	643804965	565578112	5.71284e+08	642567899
FALSE	High	Master Protein	AT3G23640.3	heteroglycan glucosidase 1	0	FALSE	11.195	3	4	4	4	1060	118.2	6.23	4.39	4	0	9374683	29773233	9851668	19434579	18876864	30349127	2.496e+07	35093081	24642832	34855079	26302001	23491778			5970400	7.81671e+06	8252248
FALSE	High	Master Protein	AT3G23700.1	S1 RNA-binding ribosomal protein 1	0	FALSE	23.367	10	3	10	3	392	42.7	5.62	14.86	3	0	10966970	8412962	1.83225e+07	7469713	392501	1.17277e+07	3.85349e+07	20257978	20158449	52768434	39722003	34654927	1.23915e+07	1.84183e+07	1.71244e+06	2.85873e+06	1.33914e+06
FALSE	High	Master Protein	AT3G23760.1	no full name available	0	FALSE	6.365	12	2	8	2	194	22.7	6.04	13.47	2	0	4.40391e+07	4.68577e+07	3.76693e+07	4.0738e+07	57835540	6.27048e+07	54392120	6.53898e+07	6.96601e+07	69074040	69177032	76086408	58832652	53660760	43908043	41011992	56811108
FALSE	High	Master Protein	AT3G23810.1	S-ADENOSYL-L-HOMOCYSTEINE (SAH) HYDROLASE 2, S-adenosyl-l-homocysteine (SAH) hydrolase 2	0	FALSE	392.919	61	27	441	5	485	53.1	5.74	1297.11	27	0	10767467	10436689	25284292	19661956	21388992	18392974	1.81761e+08	189161981	243139092	279740058	170845504	175240084	75531820	81849766	86920102	92276204	87143354
FALSE	High	Master Protein	AT3G23940.1	Dihydroxyacid dehydratase	0	FALSE	189.485	31	17	200	17	608	64.9	6.23	682.63	17	0	7.17442e+08	7.43686e+08	8.07411e+08	7.86647e+08	9.54906e+08	1.00391e+09	1.26454e+09	1475286559	1818976337	1848107711	1369943323	1.35843e+09	658424849	8.09811e+08	733263957	7.315e+08	738156977
FALSE	High	Master Protein	AT3G23990.1	heat shock protein 60, HEAT SHOCK PROTEIN 60-3B	0	FALSE	144.024	32	16	102	7	577	61.2	5.78	261.07	16	8	3.86211e+08	3.98078e+08	3.22893e+08	307025245	3.86744e+08	4.16447e+08	5.66622e+08	599425307	7.2659e+08	724978286	5.54828e+08	5.90999e+08	2.33603e+08	2.95167e+08	1.84284e+08	2.2006e+08	2.75678e+08
FALSE	High	Master Protein	AT3G24170.3	glutathione-disulfide reductase	0	FALSE	280.477	47	18	183	18	499	53.8	6.8	617.24	18	0	494776721	512264598	5.91488e+08	5.59607e+08	6.14421e+08	5.97036e+08	1326148732	1.50026e+09	1902715363	1638568176	1398100057	1330913670	685766459	852778123	7.41663e+08	718736694	8.35113e+08
FALSE	High	Master Protein	AT3G24503.1	REDUCED EPIDERMAL FLUORESCENCE1, aldehyde dehydrogenase 2C4, aldehyde dehydrogenase 1A	0	FALSE	433.04	66	31	332	31	501	54.3	5.69	1085.54	31	0	1.32186e+09	1347142737	1.19408e+09	1.22814e+09	1.71499e+09	1632455598	2.831e+09	2.90569e+09	3.62962e+09	3.54994e+09	2.5132e+09	2451903811	1305257138	1.4366e+09	1370189425	1.46833e+09	1.64629e+09
FALSE	High	Master Protein	AT3G24830.1	no full name available	0	FALSE	74.971	34	6	85	3	206	23.4	10.35	157.26	6	4	2.12789e+08	2.13872e+08	1.95309e+08	1.85701e+08	1.46323e+08	161022762	4.15895e+08	4.42177e+08	4.9596e+08	5.04008e+08	3.16737e+08	3.19295e+08	1.23506e+08	1.21771e+08	1.2442e+08	1.33056e+08	1.40668e+08
FALSE	High	Master Protein	AT3G25070.2	RPM1 interacting protein 4	0.004	FALSE	2.993	11	1	1	1	224	24.9	9.06	0	1	0
FALSE	High	Master Protein	AT3G25220.1	FK506-binding protein 15 kD-1	0	FALSE	18.538	16	2	12	2	153	16.3	8.37	37.35	2	0	3.74312e+07	37649482	4.3377e+07	4.38435e+07	4.26662e+07	34756959	41118171	63554229	6.05361e+07	62674870	5.71802e+07	66825647	29289398	3.02177e+07	2.47965e+07	21851270	3.0107e+07
FALSE	High	Master Protein	AT3G25230.2	rotamase FKBP 1, FK506 BINDING PROTEIN 62	0	FALSE	99.142	31	13	84	13	562	62.9	5.58	164.94	13	0	2.61631e+08	262434079	2.32628e+08	2.27427e+08	2.91109e+08	2.89773e+08	323829689	344481541	4.44343e+08	443040203	2.79587e+08	2.85388e+08	199271037	2.44132e+08	1.75586e+08	1.85006e+08	2.06115e+08
FALSE	High	Master Protein	AT3G25520.3	ribosomal protein L5, RIBOSOMAL PROTEIN L5 A, PIGGYBACK3, OLIGOCELLULA 5	0	FALSE	115.879	30	9	85	2	301	34.3	9.31	220.57	9	7	423449117	426323287	376421531	4.10324e+08	4.65453e+08	4.41351e+08	734558576	784465877	927797132	971934344	607576360	596629667	1.36566e+08	1.24237e+08	1.42602e+08	2.02409e+08	216036163
FALSE	High	Master Protein	AT3G25530.1	GLYOXYLATE REDUCTASE 1, glyoxylate reductase 1	0	FALSE	169.174	64	13	102	13	289	30.7	6.13	327.75	13	0	246694795	2.73504e+08	293458553	258284175	3.1218e+08	3.52231e+08	513724434	558018933	8.79992e+08	7.52193e+08	5.72938e+08	7.23854e+08	3.43828e+08	418600665	316776752	3.97508e+08	4.19487e+08
FALSE	High	Master Protein	AT3G25660.1	no full name available	0	FALSE	56.433	16	7	31	7	537	57.1	6.57	61.34	7	0	56871387	6.63304e+07	4.32171e+07	44444751	9.29196e+07	8.48272e+07	71118114	7.99112e+07	7.31331e+07	87402389	57243295	6.33433e+07	3.48565e+07	3.64464e+07	3.41167e+07	4.05099e+07	35859450
FALSE	High	Master Protein	AT3G25860.1	PLASTID E2 SUBUNIT OF PYRUVATE DECARBOXYLASE	0	FALSE	86.241	22	7	54	6	480	50	8.37	151.94	7	0	7.9357e+07	92589184	1.0113e+08	141298929	236393067	2.4334e+08	295752244	350078338	397241396	428116664	270906746	303326976	166254797	174571660	153177593	170175882	189849462
FALSE	High	Master Protein	AT3G25920.1	ribosomal protein L15	0	FALSE	35.214	19	5	16	5	277	29.7	10.77	46.69	5	0	1.84139e+07	25775577	2.94629e+07	3.00723e+07	1.24085e+07	19794978	96944665	1.20353e+08	98256302	120039990	118368187	100393649	37551277	53921341	44255892	31407634	27492328
FALSE	High	Master Protein	AT3G26060.2	peroxiredoxin Q	0	FALSE	145.268	47	9	125	9	217	23.8	9.51	453.71	9	0	4.6643e+08	553403482	4.37195e+08	4.55831e+08	417794118	400480642	1251943317	1.36133e+09	2221991383	2286866443	1342810954	1.36433e+09	575213703	654155233	499346163	4.66933e+08	521501425
FALSE	High	Master Protein	AT3G26380.1	ARAPASE	0	FALSE	173.361	26	16	121	16	647	72.3	8.75	406.1	16	0	3.1913e+08	315965009	365511477	3.80489e+08	317143780	314227136	6.66265e+08	7.04707e+08	878378602	891182167	629671836	539888121	9.247e+08	1.05827e+09	9.7039e+08	971334885	1078669411
FALSE	High	Master Protein	AT3G26400.1	eukaryotic translation initiation factor 4B1	0	FALSE	6.73	9	3	7	2	532	57.7	8.13	4.49	3	1			223384				3.71174e+07	4.19128e+07	3.15508e+07	4.05475e+07	2.04735e+07	29019294				314427
FALSE	High	Master Protein	AT3G26450.1	no full name available	0	FALSE	248.655	88	14	225	12	152	17.8	5.15	704.45	14	0	9.24544e+08	1.01188e+09	1251956815	1.31409e+09	1.10443e+09	1.08358e+09	2.75446e+09	3.02135e+09	3.30216e+09	3.34793e+09	2356133660	2.55722e+09	1.40311e+09	1.44948e+09	1.35564e+09	1354800225	1.61637e+09
FALSE	High	Master Protein	AT3G26520.1	SALT-STRESS INDUCIBLE TONOPLAST INTRINSIC PROTEIN, tonoplast intrinsic protein 2	0	FALSE	32.756	17	2	11	2	253	25.8	5.06	38.82	2	0		2.32085e+06		8505707			4.67257e+07	5.20141e+07	130364099	105591722	1.27152e+08	87140293		1.6693e+06	9.46123e+06	8.85657e+06	8.91582e+06
FALSE	High	Master Protein	AT3G26650.1	glyceraldehyde 3-phosphate dehydrogenase A subunit, GLYCERALDEHYDE 3-PHOSPHATE DEHYDROGENASE A SUBUNIT 1	0	FALSE	457.425	68	26	1071	11	396	42.5	7.75	3082.1	26	11	1.16355e+10	1.12825e+10	1.25426e+10	1.17165e+10	1.69277e+10	1.772e+10	3.21892e+10	3.43881e+10	4.15631e+10	4.2574e+10	3.5204e+10	3.70445e+10	1.70252e+10	1.79849e+10	1.79046e+10	1.78688e+10	1.98024e+10
FALSE	High	Master Protein	AT3G26720.1	no full name available	0	FALSE	338.251	31	21	259	21	1019	115.1	6.73	916.01	21	0	1.04085e+09	1064772288	1.03271e+09	1.11449e+09	1.20192e+09	1.18578e+09	1.89348e+09	2053753749	2175240051	2195808816	2.13774e+09	2.08317e+09	1.48515e+09	1609675943	1.52839e+09	1.41873e+09	1.50998e+09
FALSE	High	Master Protein	AT3G26740.1	CCR-like	0	FALSE	48.109	34	4	26	4	141	15.3	4.68	73.28	4	0	3.83693e+07	5.25813e+07	55189001	6.43519e+07	58101926	7.33435e+07	89751826	87901013	138020247	147274883	112588462	77602439	3.89725e+07	24868631	29165793	1.14396e+07	31507268
FALSE	High	Master Protein	AT3G26900.2	Arabidopsis thaliana shikimate kinase-like 1, shikimate kinase-like 1	0	FALSE	14.143	9	2	8	2	280	30.5	5.16	18.15	2	0	10643568	11192554	7.8436e+06	9223167	9699201	9502999	27315163	25685821	41498524	37265500	21367865	22943057	11760569	10247697	12738480	7044295	1.53544e+07
FALSE	High	Master Protein	AT3G27300.4	glucose-6-phosphate dehydrogenase 5	0	FALSE	36.45	11	5	27	5	587	67.4	8.82	52.24	5	0	50288156	29762819	49263868	2.02695e+07	3.85552e+07	3.87386e+07	4.08083e+07	39303580	6.02289e+07	71270900	4.16682e+07	4.09996e+07	32988697	39724003	3.25771e+07	32296638	3.72351e+07
FALSE	High	Master Protein	AT3G27570.1	no full name available	0	FALSE	8.877	4	2	3	2	379	41.6	5.74	3.85	2	0	4.19528e+06	2130209	2.40886e+06	5.2321e+06	1.83306e+06	2.14644e+06	1.48645e+07	23414582	2.44968e+07	2.13707e+07	2.47711e+07	1.93737e+07	5.54602e+06	3.39627e+06	3.84964e+06	5.58906e+06	6.35537e+06
FALSE	High	Master Protein	AT3G27740.1	carbamoyl phosphate synthetase A, VENOSA 6	0	FALSE	63.819	26	9	42	9	430	47	6.02	110.63	9	0	468807640	1.31071e+08	1.18618e+08	527159070	155149641	147343878	288149193	270930506	365003076	366892827	271401271	283703790	1.17411e+08	1.41522e+08	148009325	1.36819e+08	1.30192e+08
FALSE	High	Master Protein	AT3G27820.1	monodehydroascorbate reductase 4, MONODEHYDROASCORBATE REDUCTASE 4	0	FALSE	6.767	3	1	1	1	488	53.5	8.22	2.13	1	0	3470521		6465882						16708106			17775588
FALSE	High	Master Protein	AT3G27830.2	ribosomal protein L12-A, RIBOSOMAL PROTEIN L12	0	FALSE	37.137	28	5	48	5	191	20.1	5.64	118.93	5	0	2.44052e+08	2.42487e+08	272161878	2.78257e+08	1.95874e+08	1.81619e+08	9.04081e+08	9.63872e+08	1281980653	1.28657e+09	1001199109	9.63035e+08	3.35512e+08	2.08621e+08	2.03849e+08	2.08606e+08	2.16081e+08
FALSE	High	Master Protein	AT3G27890.1	NADPH:quinone oxidoreductase	0	FALSE	106.077	50	6	70	6	196	21.5	7.5	283.95	6	0	8.16528e+07	85384534	1.19285e+08	1.37631e+08	196716454	223600170	377568078	418638965	520142810	565650506	364311495	339532994	2.05403e+08	226502357	185224974	199623993	2.47563e+08
FALSE	High	Master Protein	AT3G27925.1	degradation of periplasmic proteins 1, DegP protease 1	0	FALSE	12.548	5	2	2	2	439	46.6	6.46	5.03	2	0			177846416				834131	304284096	2.49755e+08	255608560			173405856	175047248	295518048
FALSE	High	Master Protein	AT3G28220.1	no full name available	0	FALSE	8.867	5	2	9	2	370	42.9	8.5	17.46	2	0	30171216	36587428	36339320	31799990	41335072	47769164	47261252	42214592	37963012	34760048	38478308	32438332	26889276	41439120	24967256	22480102	36475792
FALSE	High	Master Protein	AT3G28270.1	At14a-Like1	0	FALSE	18.533	8	2	11	2	374	41.6	5.31	17.33	2	0	2.98845e+06	3.26438e+06	1.63712e+06	1491536	2.95728e+06	2.93146e+06	3.56726e+06	4364808	3.98929e+06	4.59011e+06	3.02076e+06	2.51065e+06	2.34369e+06	2340677	2.41407e+06	1.7093e+06	1.94962e+06
FALSE	High	Master Protein	AT3G28290.1		0	FALSE	51.668	22	7	37	7	385	42.9	5.91	57.35	7	0	7.80083e+07	1.26506e+08	1.38822e+08	1.54897e+08	173956756	1.12893e+08	1.08404e+08	1.18245e+08	1.26848e+08	1.07252e+08	6.9651e+07	6.2525e+07	3.61946e+07	3.60064e+07	4.2335e+07	2.3782e+07	4.68588e+07
FALSE	High	Master Protein	AT3G28480.2	no full name available	0	FALSE	30.401	5	1	34	1	324	36.3	5.99	152.7	1	0	17824882	22568132	1.5963e+07	18230240	24105828	29045839	26029733	25269018	31603915	32887583	16860262	20235230	41062586	46110664	34728906	30386741	35626869
FALSE	High	Master Protein	AT3G28760.2	no full name available	0	FALSE	10.549	4	1	3	1	444	49.6	6.74	7.59	1	0		2.67666e+06	3.5415e+06	4411190					10635145	11707018		4.68749e+06	8576063	8870340	9366711	5631884	7525862
FALSE	High	Master Protein	AT3G28930.3	AVRRPT2-INDUCED GENE 2	0	FALSE	117.629	46	8	62	8	170	19.4	5.05	241.7	8	0	1.51353e+08	1.14036e+08	127676752	129217751	91951371	61344717	274440589	348499258	376025549	313736425	3.02298e+08	303262855	124848751	131090277	133552571	9.133e+07	141907648
FALSE	High	Master Protein	AT3G28940.1	no full name available	0	FALSE	282.077	78	13	187	13	169	19.5	5.07	699.59	13	0	8.56657e+08	8.9884e+08	9.51644e+08	899604907	8.36091e+08	7.68886e+08	1416028425	1448178259	1.68112e+09	1.72516e+09	1.25047e+09	1273841659	712810776	7.40914e+08	6.41108e+08	6.15495e+08	7.04527e+08
FALSE	High	Master Protein	AT3G28950.1	no full name available	0	FALSE	19.974	28	3	3	3	165	18.6	5.03	7.73	3	0	11580783	26858507	8476719	1.92558e+07	8945072	1734733	12553793	16753253	2.09047e+07	42600556	10796011	25429311		9693786	5091205	4314485
FALSE	High	Master Protein	AT3G29185.2	Domain of unknown function (DUF3598)	0	FALSE	59.544	16	5	30	5	411	46.5	5.31	104.32	5	0	9.77636e+07	91382511	95533978	9.94371e+07	101415806	1.0998e+08	1.0253e+08	1.07479e+08	147750256	157772659	8.81994e+07	93765523	5.09795e+07	7.04724e+07	59122602	5.49153e+07	6.91868e+07
FALSE	High	Master Protein	AT3G29320.1	alpha-glucan phosphorylase 1	0	FALSE	422.964	50	30	287	29	962	108.5	5.47	1047.33	30	0	8.00227e+08	8.25241e+08	729324498	7.62625e+08	937235460	918406027	1423895572	1542680510	2006277672	1.9882e+09	1342205870	1.34603e+09	5.20841e+08	623611578	564763235	5.79415e+08	632955767
FALSE	High	Master Protein	AT3G29360.2	UDP-glucose dehydrogenase 2	0	FALSE	159.843	40	14	87	5	480	53.1	6	267.08	14	8	4.04122e+08	381123748	392681140	387519468	482156827	445368597	835353987	9.49946e+08	1174366350	1237327863	885734060	873824995	433812324	4.99859e+08	4.22931e+08	435503740	513589841
FALSE	High	Master Protein	AT3G32980.1	Peroxidase 32	0	FALSE	13.072	11	5	50	2	352	38.8	6.67	45.85	5	0			34981592	4355321	13752083	7591731	18430335	17669032	14644179	40013770	36880025	16497145	1.18156e+07	10197439	11033617	24173701	13905673
FALSE	High	Master Protein	AT3G42050.1		0	FALSE	24.072	9	2	11	2	441	50.3	7.03	39.04	2	0	1.09958e+07	8442132	1.46452e+07	12920378		4.03655e+06	1.48237e+07	8583417	19169852	16330931	19476486	1.85387e+07			5901460	3.56078e+06	1.26954e+07
FALSE	High	Master Protein	AT3G43600.1	aldehyde oxidase 3, aldehyde oxidase 2, Arabidopsis thaliana aldehyde oxidase 3, Arabidopsis thaliana aldehyde oxidase 2, Aldehyde oxidase gamma	0.005	FALSE	2.98	1	2	4	2	1321	144.5	5.71	1.65	2	0	22477836	29018036	30724643	19932820	48805448	52544858	50019894	55988496	39912444	39268149	38152515	38790132	34217466	36778037	27059036	27040529	31974630
FALSE	High	Master Protein	AT3G43670.1	COPPER AMINE OXIDASE GAMMA 2	0	FALSE	14.507	5	2	3	2	687	77.5	6.04	8.51	2	0	40600198	37610592	38407756	33953384	37167560	26513549		11356610	24801624	7348862	16692133				9088625
FALSE	High	Master Protein	AT3G43720.1	glycosylphosphatidylinositol-anchored lipid protein transfer 2	0	FALSE	30.401	17	1	14	1	193	19.2	4.72	76.77	1	0							46303984	80615392	165012050	1.33177e+08	49408828	1.25514e+08	20494648	12542431	2.87138e+07	37042528	38290940
FALSE	High	Master Protein	AT3G43800.1	glutathione S-transferase tau 27	0	FALSE	17.525	22	6	20	6	227	26.7	5.57	25.31	6	0	1.04457e+08	9.61835e+07	8.30736e+07	7.13856e+07	84362074	103819240	164427025	2.17356e+08	224794450	199233326	1.395e+08	145390091	5.89452e+07	59854010	7.82023e+07	8.37137e+07	8.58231e+07
FALSE	High	Master Protein	AT3G43810.2	calmodulin 7, Z-box Binding Factor 3	0	FALSE	281.954	58	12	202	5	214	24.5	5.91	800.41	12	8	1.47147e+09	2.05996e+09	1433535292	1.96993e+09	1249816441	1676407494	1500186278	1410715238	1429772669	1.45656e+09	1339918630	1494871512	1.98938e+09	2192557778	1.44535e+09	1529058102	1467138193
FALSE	High	Master Protein	AT3G44100.1	no full name available	0	FALSE	36.268	30	4	39	4	152	16.1	8.18	113.65	4	0	108710352	91781564	175581136	171798500	56872908	62477687	369389584	340872952	572017244	5.76573e+08	4.38159e+08	416691496	397853968	446307232	3.60299e+08	3.58261e+08	3.94086e+08
FALSE	High	Master Protein	AT3G44110.1	DNAJ homologue 3	0	FALSE	9.407	3	1	6	1	420	46.4	6.11	14.86	1	0	12568370	13243123	11713456	13851018	10173691	7066878	8582128		8827883	6.76686e+06	6.88215e+06	8212711
FALSE	High	Master Protein	AT3G44300.1	nitrilase 2	0	FALSE	114.169	40	11	81	6	339	37.1	5.55	240.77	11	0	39680022	36737870	38702747	50601300	6.67756e+07	69338758	138955642	150835561	28918783	18433576	140683019	127007766		3.74495e+06		1.83638e+06	2.05606e+06
FALSE	High	Master Protein	AT3G44310.1	A. THALIANA NITRILASE 1, nitrilase 1	0	FALSE	419.589	53	17	295	12	346	38.1	6.28	1104.85	17	6	2.31785e+09	2.33272e+09	2.22427e+09	2.35108e+09	2679416122	2.75844e+09	5.00712e+09	5.43572e+09	7586594782	7598479895	5204989010	5306881046	1.43215e+09	1720773268	1.72898e+09	1.71391e+09	1.96348e+09
FALSE	High	Master Protein	AT3G44620.2	no full name available	0	FALSE	16.852	10	2	3	2	262	29.7	8.43	9.11	2	0	6277066	11298443	4434501	7942400	6582980	7841146	14105103	12999309	15771188	24811658		14247540	14509082	14380509	9247812	8001248
FALSE	High	Master Protein	AT3G44860.1	farnesoic acid carboxyl-O-methyltransferase	0	FALSE	25.596	9	3	14	3	348	38.5	5.95	37.34	3	0	11093351	10152194	59642120	17302014			157996468	108541070	164347904	159336656	120801932	167932832	1.44005e+07	12712819	7457007	1.734e+07	32233572
FALSE	High	Master Protein	AT3G44890.1	ribosomal protein L9	0	FALSE	12.447	8	1	2	1	197	22.1	9.67	5.71	1	0								5983642	9530250	7.26229e+06	7399444	8345845
FALSE	High	Master Protein	AT3G45010.1	serine carboxypeptidase-like 48	0	FALSE	203.863	43	15	116	15	510	56.9	5.5	328.58	15	0	1.88581e+08	1.87864e+08	1.66388e+08	2.15474e+08	2.26997e+08	2.29592e+08	3.22371e+08	3.52818e+08	4.16852e+08	4.30219e+08	3.81817e+08	3.66763e+08	4.2599e+08	4.47473e+08	4.65675e+08	4.81875e+08	4.99835e+08
FALSE	High	Master Protein	AT3G45140.1	ARABIODOPSIS THALIANA LIPOXYGENASE 2, lipoxygenase 2	0	FALSE	19.927	4	3	13	3	896	102	5.62	12.59	3	0	2.03333e+07	2.12231e+07	2.8277e+07	2.60635e+07	2.22346e+07	1.64126e+07	2.19464e+07	2.95983e+07	3.09783e+07	3.07389e+07	2.33105e+07	2.7399e+07	8929755		7.99026e+06
FALSE	High	Master Protein	AT3G45310.1	no full name available	0	FALSE	38.458	12	4	44	2	358	39.5	6.68	120.15	4	0						9802997				8746244
FALSE	High	Master Protein	AT3G45640.1	mitogen-activated protein kinase 3	0	FALSE	20.737	14	4	14	4	370	42.7	5.97	21.69	4	0	37631904	40695007	2.66921e+07	2.78208e+07	39516752	33705978	43930425	103734810	73279515	61754190	43749189	34545369	40917850	44718688	3.71058e+07	40848419	39965484
FALSE	High	Master Protein	AT3G45770.1	no full name available	0	FALSE	44.518	15	4	22	4	375	40.8	7.15	69.58	4	0	19393834	3.31714e+07	2.37908e+07	2.46823e+07	24758418	20688564	46690395	56091827	72322823	82330488	64838900	67291686	9.18649e+06	25715821	26014212	1.93929e+07	2.93229e+07
FALSE	High	Master Protein	AT3G45780.2	NONPHOTOTROPIC HYPOCOTYL 1, phototropin 1, ROOT PHOTOTROPISM 1	0	FALSE	24.729	6	4	13	4	996	111.6	7.65	19.87	4	0			3261819	697078	861435	697250	9.44705e+06	1.88432e+07	1.09328e+07	1.36256e+07	1.94323e+07	2.19473e+07	5.49283e+06	5.98921e+06	9.78518e+06	6.82798e+06	5.7108e+06
FALSE	High	Master Protein	AT3G45930.1	no full name available	0	FALSE	16.966	21	2	6	2	103	11.4	11.47	17.23	2	0	170449348	175929788	106117684	120181282	132817228	139018448	690800928	779126472	623014128	644374722	549109816	565898038	1.92016e+08	191366511	129162808	1.13586e+08	1.48721e+08
FALSE	High	Master Protein	AT3G45940.1	no full name available	0	FALSE	37.047	8	5	34	1	868	97.4	6.62	79.25	5	0	21184428	20791506	12527852	10559725	22607218	24357962	7.51238e+06		8209301
FALSE	High	Master Protein	AT3G45960.1	expansin-like A3	0	FALSE	28.211	14	2	19	1	215	23.4	8.95	67.24	2	0							7.15576e+06	9349115	13413338	9965827	12281364	12100828	29059473	43973719	33499138	36508380	34881993
FALSE	High	Master Protein	AT3G45970.1	EXPANSIN L1, expansin-like A1	0	FALSE	183.299	55	11	151	10	265	28.7	8	506	11	1	3.89805e+08	3.97679e+08	431668891	477098249	592898016	5.69643e+08	945320800	1029866493	1.34947e+09	1308641509	1.08722e+09	1.0915e+09	1820158322	1927339469	1654394931	1.65712e+09	1801441523
FALSE	High	Master Protein	AT3G46100.1	Histidyl-tRNA synthetase 1	0.003	FALSE	3.25	2	1	2	1	486	54.5	7.27	3.8	1	0	3.12709e+06	1.62313e+06					2.73582e+06	3.94942e+06	5.58312e+06	5.08928e+06	5519097	2.1808e+06		3504072
FALSE	High	Master Protein	AT3G46440.1	UDP-XYL synthase 5	0	FALSE	140.462	49	12	77	2	341	38.4	7.52	190.06	12	0	10549744	12927844	12920597	16534624	1.48265e+07	1.40373e+07	1.49178e+07	3474203	1.72157e+07	7.17665e+06	4.6744e+06	1.17965e+07	1.19707e+07	8.4636e+06	3.64532e+06	2174055	2711781
FALSE	High	Master Protein	AT3G46550.1	fasciclin-like arabinogalactan-protein 4, salt overly sensitive 5	0	FALSE	49.153	18	5	24	5	420	44.2	5.85	87.8	5	0	22231384	27341428	2.85404e+07	24086340	2.90694e+07	25527568	21277508	28869080	50873171	28094852	2.16922e+07	2.10267e+07	9.75725e+07	1.32023e+08	9.34585e+07	1.36147e+08	134460477
FALSE	High	Master Protein	AT3G46830.1	RAB GTPASE HOMOLOG A2C, ARABIDOPSIS RAB GTPASE HOMOLOG A2C, RAB GTPase homolog A2C	0	FALSE	17.085	14	3	11	1	217	23.8	6.23	31.66	3	0				5.58788e+06			14503514		20921032			25098112	15398015	17440846	15236842	13697769	15312817
FALSE	High	Master Protein	AT3G46940.2	DUTP-PYROPHOSPHATASE-LIKE 1	0	FALSE	15.979	13	2	11	2	207	22.3	8.41	35.04	2	0	20410686	28216819	24241834	27362412	43770072	45071304	16669749	29452960	28226394	23771628	28151471	20018838	13097603	19930037	6500240	8486149	9698742
FALSE	High	Master Protein	AT3G46970.1	alpha-glucan phosphorylase 2, Arabidopsis thaliana alpha-glucan phosphorylase 2	0	FALSE	503.781	54	33	358	32	841	95.1	6.11	1161.07	33	1	1.20158e+09	1593322392	1.39429e+09	1.40775e+09	2.29145e+09	2.33608e+09	2.16157e+09	2.60392e+09	3.41184e+09	3.51454e+09	2.66159e+09	2551310646	1.09798e+09	1135102520	1566336066	1530898439	1.9386e+09
FALSE	High	Master Protein	AT3G47000.1	no full name available	0	FALSE	59.966	17	9	44	9	608	66.3	5.35	91.35	9	0	8.28023e+07	100224481	5.70039e+07	5.30153e+07	62718675	4.96785e+07	1.4315e+08	1.51721e+08	163937085	1.64197e+08	1.44557e+08	1.42155e+08	5.70428e+07	8.48537e+07	70890438	5.48785e+07	8.62804e+07
FALSE	High	Master Protein	AT3G47070.1	no full name available	0	FALSE	20.708	26	2	7	2	100	10.5	9.74	20.06	2	0				6.10863e+06			46869207	57912614	97541874	101888880	81181608	82616932	9046158	15190294	13560435	10541682	1.0475e+07
FALSE	High	Master Protein	AT3G47370.1	no full name available	0	FALSE	12.063	36	4	13	1	122	13.7	9.72	17.36	4	0	2.8662e+06	3.86466e+06	7.32265e+06	8701964	15089924	11064180	14981598	17689884	14530594	14497011	14232756	13155125	5524419	5.07745e+06	5543182	5212211	7366934
FALSE	High	Master Protein	AT3G47520.1	plastidic NAD-dependent malate dehydrogenase, malate dehydrogenase	0	FALSE	260.421	58	15	117	13	403	42.4	8.51	384.14	15	0	1.41322e+08	146582968	1.87708e+08	2.01455e+08	145504308	159262406	428261050	4.7376e+08	8.17677e+08	9.01115e+08	5.90092e+08	6.26043e+08	3.32888e+08	2.99537e+08	3.06745e+08	322694716	330363785
FALSE	High	Master Protein	AT3G47560.2	no full name available	0	FALSE	77.948	25	9	77	7	318	36	5.74	201.55	9	2	1.91212e+08	189982668	1.45441e+08	1.66677e+08	1.95985e+08	1.94564e+08	351005660	399135517	4.09292e+08	4.50553e+08	3.08847e+08	3.51636e+08	157857830	199288858	1.47833e+08	1.4727e+08	1.70767e+08
FALSE	High	Master Protein	AT3G47590.1	no full name available	0	FALSE	12.003	11	4	21	2	309	35	7.9	45.74	4	0	51584017	5.5397e+07	35358866	37486298	4.38517e+07	4.05401e+07	5.39444e+07	57911072	67489985	73310458	53460981	4.89109e+07	3.13298e+07	3.89319e+07	2.87802e+07	2.51548e+07	2.82319e+07
FALSE	High	Master Protein	AT3G47650.1	BUNDLE SHEATH DEFECTIVE 2	0	FALSE	46.307	40	3	33	3	136	14.5	7.75	101.47	3	0	228341180	250039826	334133688	370515546	505630110	613928976	9.96613e+08	1094082416	1458854078	1384840995	1201392188	1262575696	565773636	620005836	462436276	464609148	532525856
FALSE	High	Master Protein	AT3G47810.1	VACUOLAR PROTEIN SORTING 29, MAIGO 1	0	FALSE	8.16	5	1	1	1	190	21	6.52	2.93	1	0							5382050		15967493	17427696	5277328	9389835
FALSE	High	Master Protein	AT3G48000.1	aldehyde dehydrogenase 2A, aldehyde dehydrogenase 2B4, aldehyde dehydrogenase 2	0	FALSE	158.673	40	17	121	17	538	58.6	7.46	360.42	17	0	693061807	7.62131e+08	5.63014e+08	5.82814e+08	743782851	790860332	1.08575e+09	1098096550	1407084721	1307156730	1027383117	1071452954	632055848	624325473	5.52915e+08	603744118	667189176
FALSE	High	Master Protein	AT3G48090.1	enhanced disease susceptibility 1	0	FALSE	52.971	12	7	34	7	623	71.6	6.01	59.13	7	0	9.21506e+07	58381723	59222802	5.65511e+07	1.08075e+08	7.99508e+07	98524097	9.61944e+07	1.07165e+08	124126967	60536307	40536578	6.59569e+07	7.86869e+07	64753682	6.57784e+07	5.76565e+07
FALSE	High	Master Protein	AT3G48110.1	EMBRYO-DEFECTIVE-DEVELOPMENT 1	0	FALSE	132.064	19	14	80	14	1067	119.7	5.97	233.34	14	0	1.1745e+08	1.15705e+08	9.01034e+07	1.05923e+08	1.25491e+08	121635942	2.36739e+08	2.73109e+08	288348648	3.03059e+08	1.8929e+08	2.41674e+08	1.32146e+08	1.39856e+08	1.30881e+08	1.33381e+08	1.13408e+08
FALSE	High	Master Protein	AT3G48170.1	BETAINE ALDEHYDE DEHYDROGENASE, aldehyde dehydrogenase 10A9	0	FALSE	80.859	21	6	39	5	503	54.9	5.52	127.08	6	0	27564755	28720249	34347162	17298718	9933688	15831849	67903408	88732175	138582948	134073337	6.92063e+07	7.39833e+07	47394508	49990936	5.22627e+07	5.087e+07	62340820
FALSE	High	Master Protein	AT3G48420.1	no full name available	0	FALSE	189.744	56	16	179	16	319	34.2	8.06	480.84	16	0	7.96448e+08	7.18747e+08	8.49287e+08	872465350	6.05844e+08	9.13495e+08	2110045735	2.19307e+09	2894375054	2944885473	2234230534	2227372500	2.09792e+09	2233392483	1.88511e+09	1.67835e+09	1827998180
FALSE	High	Master Protein	AT3G48460.1	SEED FATTY ACID REDUCER 4	0	FALSE	101.914	38	9	66	9	381	42.2	7.74	197.87	9	0	1.31354e+08	124191742	2.27007e+08	226893212	215403174	204368360	420947203	437656606	596495335	692186155	348461680	3.67123e+08	793586602	832468232	732093734	651464567	668522976
FALSE	High	Master Protein	AT3G48530.1	SNF1-related protein kinase regulatory subunit gamma 1	0	FALSE	5.056	3	1	1	1	424	47.4	5.3	2.13	1	0	2.68774e+06	2.78049e+06	3232955	2.94344e+06	5.2171e+06	3.9046e+06	2.83504e+06	3792402	7.54627e+06	7.42479e+06	3.95871e+06	3846263	4.79822e+06	3.6266e+06		3.51058e+06
FALSE	High	Master Protein	AT3G48560.1	ACETOLACTATE SYNTHASE, TRIAZOLOPYRIMIDINE RESISTANT 5, IMIDAZOLE RESISTANT 1, ACETOHYDROXY ACID SYNTHASE, chlorsulfuron/imidazolinone resistant 1	0	FALSE	9.332	3	3	12	3	670	72.5	6.65	20.1	3	0	7.45795e+07	78517872	3.46655e+07	3.69978e+07	23925212	24867268	2.52058e+07	2.05841e+07	2.39004e+07	2.72055e+07	1.45666e+07	1.59975e+07	8.77805e+06	10119565	8.5927e+06	9.55193e+06	1.10792e+07
FALSE	High	Master Protein	AT3G48690.1	ARABIDOPSIS THALIANA CARBOXYESTERASE 12	0	FALSE	180.334	44	10	109	9	324	35.5	5.43	376.83	10	1	1.04349e+09	1.09263e+09	1.10812e+09	1.14861e+09	1.46162e+09	1.33222e+09	887098743	978064627	1031675048	1048390566	817724211	8.61436e+08	488074732	5.39847e+08	4.08862e+08	4.45514e+08	4.76067e+08
FALSE	High	Master Protein	AT3G48720.1	DEFICIENT IN CUTIN FERULATE	0	FALSE	142.047	40	15	101	15	430	48	5.66	284.9	15	0	2.02193e+08	2.77777e+08	1.60479e+08	2.0974e+08	3.43289e+08	3.536e+08	6.73364e+08	813482810	8.39418e+08	8.35324e+08	7.09042e+08	8.19521e+08	1131235056	1.02987e+09	1.20951e+09	809638192	8.24366e+08
FALSE	High	Master Protein	AT3G48730.1	glutamate-l-semialdehyde aminomutase, "glutamate-1-semialdehyde 2,1-aminomutase 2"	0	FALSE	337.877	64	20	246	10	472	50.1	7.39	924.12	20	11	1.07611e+09	1158792269	1.41093e+09	1.61116e+09	1.98998e+09	2.04605e+09	3501294333	3963297731	4.90173e+09	4.70978e+09	3.33417e+09	3222762456	2104697526	2.20548e+09	2.02847e+09	2.08483e+09	2266669672
FALSE	High	Master Protein	AT3G48890.1	ARABIDOPSIS THALIANA MEMBRANE-ASSOCIATED PROGESTERONE BINDING PROTEIN 3, membrane-associated progesterone binding protein 3, MEMBRANE STEROID BINDING PROTEIN 2	0	FALSE	23.503	17	2	5	2	233	25.4	4.63	20.42	2	0							11580914	9412731	108751604	34441421	14125193	13423172		7.40682e+06	5663706		7.0611e+06
FALSE	High	Master Protein	AT3G48930.1	embryo defective 1080	0	FALSE	56.836	40	6	41	4	160	17.9	10.56	114.8	6	2	1.19708e+08	1.61955e+08	1.6825e+08	2.22714e+08	2.7447e+08	2.71332e+08	3.06935e+08	3.98166e+08	378404932	417686788	3.06897e+08	302431569	3.94157e+08	432176772	4.15275e+08	4.11915e+08	442932931
FALSE	High	Master Protein	AT3G48990.1	ACYL-ACTIVATING ENZYME 3	0	FALSE	141.327	38	12	118	12	514	55.5	6.54	417.38	12	0	253221013	259839945	2.50129e+08	260192410	247491353	228978388	6.285e+08	6.47082e+08	754491551	801053752	624007222	628383203	4.51859e+08	4.74949e+08	473954797	446621484	5.40769e+08
FALSE	High	Master Protein	AT3G49010.2	40S RIBOSOMAL PROTEIN, breast basic conserved 1	0	FALSE	86.995	44	9	70	9	206	23.8	11.02	190.77	9	0	1.35723e+08	1.46277e+08	1.97933e+08	2.33159e+08	1.74137e+08	228995394	5.58526e+08	6.31028e+08	6.87856e+08	7.31405e+08	4.99985e+08	4.89031e+08	7.36178e+07	89693387	8.99092e+07	9.52967e+07	123126531
FALSE	High	Master Protein	AT3G49120.1	ARABIDOPSIS THALIANA PEROXIDASE CB, PEROXIDASE 34, peroxidase CB, ARABIDOPSIS THALIANA PEROXIDASE 34	0	FALSE	167.979	43	12	156	9	353	38.8	7.64	400.62	12	3	2517719138	2723029064	3313784034	3722005714	4.68639e+09	5.1117e+09	3.59153e+09	3.999e+09	4.49204e+09	4450224612	3994621383	4.07471e+09	1514911828	1640937340	1586842011	1.57868e+09	1.63412e+09
FALSE	High	Master Protein	AT3G49220.3	Pectin Methylesterase 34	0	FALSE	24.109	5	3	15	3	643	70.6	9.04	29.9	3	0	2.00959e+06	33447060	2.89193e+07	2.28059e+07	2.95089e+07	3.21264e+07	30694656	3.54142e+07	4.18504e+07	4.03199e+07	3.21447e+07	2.94194e+07	1.39975e+08	1.37946e+08	1.18568e+08	1.15158e+08	122846711
FALSE	High	Master Protein	AT3G49470.2	nascent polypeptide-associated complex subunit alpha-like protein 2	0	FALSE	52.255	16	3	21	3	232	25.4	4.58	53.65	3	0		4.99588e+06	558148	255497		341804	1.27328e+08	135686091	1.60397e+08	1.67269e+08	1.11046e+08	1.20844e+08	8.48783e+07	8.60988e+07	64650860	54467814	50086569
FALSE	High	Master Protein	AT3G49680.1	branched-chain aminotransferase 3	0	FALSE	78.041	24	7	59	5	413	44.9	8.1	195.74	7	2	179247362	188880202	166353172	177750415	226650415	215312441	299322404	332872954	391416284	442701094	287361574	296613914	1.32763e+08	136412584	1.10561e+08	1.16075e+08	134937919
FALSE	High	Master Protein	AT3G49910.1	no full name available	0	FALSE	22.155	25	3	12	3	146	16.9	10.78	28.28	3	0			4.22289e+06	4.10553e+06	6.11857e+06	6303202	35424118	19938570	49078842	61623178	2.85883e+07	1.49142e+07	1.12374e+07	1.35205e+07	1.47219e+07	2.02375e+07	16023523
FALSE	High	Master Protein	AT3G50270.1	no full name available	0	FALSE	9.149	6	2	3	2	450	49.8	6.25	6.28	2	0	14438022	13354555	12044330	10981253	15996054	13563845	22590434	28849601	45780692	49799572	40720222	25668691	9078137		15722088	13221788	13159921
FALSE	High	Master Protein	AT3G50440.1	methyl esterase 10	0	FALSE	49.749	22	4	20	4	288	32.9	6.04	59.91	4	0	73331840	73854956	4.99883e+07	6.08888e+07	76876624	69484526	75306100	79548179	125495343	1.22327e+08	80137068	79236273	36695549	39171616	2.48803e+07	26666463	32209974
FALSE	High	Master Protein	AT3G50820.1	photosystem II subunit O-2, OXYGEN EVOLVING COMPLEX SUBUNIT 33 KDA, PHOTOSYSTEM II SUBUNIT O-2	0	FALSE	200.227	60	17	138	8	331	35	6.16	404.44	17	8	2.50861e+08	2.73411e+08	4.11714e+08	4.77135e+08	322726766	2.95149e+08	2.84723e+09	2930204737	4.23976e+09	4566184083	3.45829e+09	3.7033e+09	5.45895e+08	6.08134e+08	4.71336e+08	5.50502e+08	5.61833e+08
FALSE	High	Master Protein	AT3G51000.1	no full name available	0	FALSE	40.16	26	4	30	4	323	36.7	5.63	114.86	4	0	51185526	51313433	62882479	67202608	92408263	79850387	150163246	173821496	202938400	175479716	134861542	131382968	107454855	112087145	126713558	122802106	139108068
FALSE	High	Master Protein	AT3G51160.1	"GDP-D-MANNOSE-4,6-DEHYDRATASE 2", MURUS 1, SENSITIVE TO FREEZING8	0	FALSE	82.781	29	9	60	9	373	41.9	6.11	157.43	9	0	1.30568e+08	1.15923e+08	170313430	148453398	166210485	1.59462e+08	381471126	391828504	489750967	518134076	377890028	4.06721e+08	8.14004e+07	1.00527e+08	1.51584e+08	1.58995e+08	154001534
FALSE	High	Master Protein	AT3G51240.1	TRANSPARENT TESTA 6, flavanone 3-hydroxylase	0	FALSE	25.273	10	3	5	3	358	40.3	5.45	11.13	3	0	30646777	11526559	22787275	2.18522e+07	73787414	72537108	3.71607e+07	3.32982e+07	51490346	48964602	30707618	2.20523e+07	26950986	2.98717e+07	27203867	29108909	24894379
FALSE	High	Master Protein	AT3G51260.1	20S proteasome alpha subunit PAD1	0	FALSE	81.217	32	6	51	2	250	27.3	7.37	162.46	6	4	241497603	2.55549e+08	188515372	192213157	204073548	2.06579e+08	516971371	552260415	6.83872e+08	694673044	554746781	5.61478e+08	179087915	184629278	221585123	234445650	275046144
FALSE	High	Master Protein	AT3G51330.1	no full name available	0	FALSE	33.46	10	5	43	5	529	57.8	5.17	80.28	5	0	1.33208e+08	1.2416e+08	126531198	162740918	161300343	176540592	241357668	167881988	206155296	141465120	1.41282e+08	193995476	4.844e+08	503298033	4.4578e+08	4.37086e+08	4.42276e+08
FALSE	High	Master Protein	AT3G51550.1	FERONIA	0	FALSE	44.322	6	4	36	4	895	98.1	6.2	126.53	4	0	144285172	1.56922e+08	123009537	120654692	194463724	189130632	174934233	218677108	140675647	1.49844e+08	169684082	176852838	276460496	283700188	221013160	225850126	234763358
FALSE	High	Master Protein	AT3G51600.1	lipid transfer protein 5	0	FALSE	4.361	7	1	8	1	118	12.5	10.36	18.03	1	0	28370508	30738414	29534316	29462362	27457884	24904676	30437618	31969034	43428468	44020512	34939288	34490556	22573996	22342930	17322216	18414340	22877424
FALSE	High	Master Protein	AT3G51730.1	no full name available	0	FALSE	17.04	11	2	10	2	213	24.1	5.11	33.49	2	0	35953270	34508813	29816353	32928963	16276110	16087769	33089104	37482562	37390672	46263120	37125242	37901238	29331781	26280390	25924323	21885710	25700870
FALSE	High	Master Protein	AT3G51800.2	A. THALIANA ERBB-3 BINDING PROTEIN 1, ERBB-3 BINDING PROTEIN 1	0	FALSE	63.224	23	9	57	9	401	43.9	6.99	101.55	9	0	9.02257e+07	9.67211e+07	69699060	76352936	7.69861e+07	6.22837e+07	282183781	327352690	364780957	408326683	288460835	2.98e+08	7.64163e+07	83748762	6.34083e+07	7.70682e+07	9.4345e+07
FALSE	High	Master Protein	AT3G51840.1	acyl-CoA oxidase 4	0	FALSE	52.202	15	5	40	5	436	47.5	8.32	105.01	5	0	1.1752e+08	104841364	8.42304e+07	8.73804e+07	93363099	120046469	209128308	215622164	266029044	287527708	192304424	193184509	67499659	6.55597e+07	80837543	7.8204e+07	7.68922e+07
FALSE	High	Master Protein	AT3G52150.1	plastid-speci&#64257;c ribosomal protein 2	0	FALSE	34.7	23	4	35	4	253	27.7	8.97	78.27	4	0	8.22852e+07	71390268	6.93547e+07	6.82434e+07	5.71979e+07	5.90712e+07	266455223	244834606	271486625	371324427	205947327	262207756	28403081	6.75731e+07	49255380	61352958	48602634
FALSE	High	Master Protein	AT3G52180.1	STARCH-EXCESS 4, DUAL-SPECIFICITY PROTEIN PHOSPHATASE 4	0	FALSE	31.012	15	5	18	5	379	42.6	6.55	42.19	5	0	28379805	21267965	1.60475e+07	1.69445e+07	43796252	43117720	8.8102e+07	6.97821e+07	123114747	122847185	107727084	4.76294e+07	4.62638e+07	96252349	3.29681e+08	270479250	1.23667e+08
FALSE	High	Master Protein	AT3G52370.2	FASCICLIN-like arabinogalactan protein 15 precursor	0.006	FALSE	2.649	3	1	7	1	489	54.2	7.28	0	1	0	862585		728202	529963			1.34109e+06	1.37932e+06	1.59436e+06	2578147	1.4956e+06	1170033
FALSE	High	Master Protein	AT3G52380.1	PIGMENT DEFECTIVE 322, chloroplast RNA-binding protein 33	0	FALSE	77.931	28	6	44	6	329	35.7	4.64	116.46	6	0	712345280	757960872	577627404	634578188	658747186	682037280	8.21586e+08	840927344	1.15134e+09	1184085347	8.85122e+08	9.04713e+08	535706888	576804866	471534648	477812969	490063177
FALSE	High	Master Protein	AT3G52390.2	no full name available	0	FALSE	12.593	9	2	4	2	323	35.9	6.54	4.1	2	0	3.54276e+06	3.46058e+06	5546853	6675657	7.81421e+06	5.86827e+06	55555828	63554212	59668604	51612196	54684152	51059884	22944474	25813000	21828020	19814024	25591486
FALSE	High	Master Protein	AT3G52500.1	no full name available	0	FALSE	37.808	11	4	26	4	469	51	8.21	72.41	4	0	93775513	94356397	61219268	84630600	5.24662e+07	45583993	61232988	70385217	64450198	46234395	69928366	79635392	70749978	86785933	70336764	62377834	78808462
FALSE	High	Master Protein	AT3G52560.1	MMS2 ZWEI HOMOLOGUE 4, ubiquitin E2 variant 1D-4, UBIQUITIN E2 VARIANT 1D	0	FALSE	65.485	47	4	50	1	146	16.5	6.68	166.66	4	0							10719982	10866322	20084868	22262024	8184581	11815661		4.44271e+06	4744181
FALSE	High	Master Protein	AT3G52580.1	no full name available	0	FALSE	62.447	41	6	35	1	150	16.2	10.59	114.83	6	0	7.8483e+06	7.70584e+06	6.50763e+06	5882093	6474152	6.10003e+06	14061562	16859958	17614826	17131354	12076122	11586008	3.73439e+06	3.49819e+06		2.70928e+06
FALSE	High	Master Protein	AT3G52840.2	beta-galactosidase 2	0	FALSE	673.399	73	37	727	27	781	88.3	8.6	2324	37	11	3.7878e+09	4.46388e+09	3.71287e+09	4.23064e+09	4.78663e+09	5.27739e+09	6.76857e+09	7.32256e+09	8.20926e+09	8.27813e+09	5.60393e+09	5.62345e+09	1.4828e+10	1.57581e+10	14724800807	1.40028e+10	1.75065e+10
FALSE	High	Master Protein	AT3G52880.1	monodehydroascorbate reductase 1	0	FALSE	372.965	71	21	352	21	434	46.5	6.83	1111.53	21	0	1.85112e+09	1896939195	1.95687e+09	2.05191e+09	2840092688	2.95308e+09	4765056601	5272809129	6930574894	6987891863	4822687946	4912208777	2.97925e+09	3120270775	2.98265e+09	2.7177e+09	3.38333e+09
[truncated: 1,051 more rows]

## Sheet: Dataset 2
Supplementary Dataset 2. List of proteins identified in Method 1 and their normalized abundances. The gray text represents Rubisco subunits, which are excluded from the calculations of certain charts.
[truncated: 1,477 more rows]

[truncated: 3 more sheets: Dataset 3, Dataset 4, Dataset 5]
